# Supplementary material for: A Simple Scoring Model for Prediction of Rupture Risk of Anterior Communicating Artery Aneurysms
Source: Front Neurol. 2019 May 31;10:520. doi: 10.3389/fneur.2019.00520 (PMC6554323; doi:10.3389/fneur.2019.00520)
Supplement: Supplementary file 1 [file Data_Sheet_1.xlsx]

## Sheet: Sheet1
ID	Gender	Age	Age1	Hypertension	Heart Disease	Diabetes mellitus	Cerebral atherosclerosis	Alcohol history	Cigarette smoking	Bleeding history	Multiple aneurysms	Irregular Shape	Daughter cyst	Neck width	Height	Depth	Width	Maximum diameter	AR	HW	BF	Flow angle	Type	The angle between the parent artery and big daughter artery	The angle between the parent artery and small daughter artery	LA radio	Big daughter artery	Small daughter artery	parent artery	Mean diameter	SR	Daughter artery ratio	Directions	Rupture	A1	A1'
04819138	1	57	0	0	0	0	0	0	0	0	0	0	0	6.2	7.2	7.2	8	8	1.16129	0.9	1.29032	158.7	C	102.8	105.8	0.971645	2.5	2.1	2.6	2.4	3	1.19048	A	0	co-dominant	0
05658006	1	61	1	0	0	0	0	0	0	0	0	0	0	4.2	3.4	3.4	3.9	4.8	0.809524	0.871795	0.928571	128.1	C	132.8	95.6	1.38912	3.4	3.3	2.7	3.13333	1.08511	1.0303	A	0	co-dominant	0
05895160	1	51	0	1	1	0	0	0	0	0	0	0	0	3.7	3.8	3.8	4.1	4.9	1.02703	0.926829	1.10811	113.1	C	150.1	89.2	1.68274	2.2	1.8	2.3	2.1	1.80952	1.22222	A	0	co-dominant	0
07519917	1	72	1	1	1	0	1	0	0	0	0	0	0	4.3	3.5	3.9	3.9	5.6	0.906977	1	0.906977	155.1	C	86.9	78.8	1.10279	3.5	2.2	2.8	2.83333	1.37647	1.59091	A	0	co-dominant	0
05897230	0	74	1	0	0	0	1	1	1	0	0	0	0	4.3	2.4	3.1	4.1	4.3	0.72093	0.756098	0.953488	156.9	C	122	84	1.45238	2.3	1.9	3	2.4	1.29167	1.21053	A	0	co-dominant	0
07345541	0	50	0	1	0	0	0	1	1	0	0	0	0	4.1	4	4.1	4.9	5.1	1	0.836735	1.19512	140.1	C	93.1	128.8	0.722826	2.7	2.3	2.4	2.46667	1.66216	1.17391	A	0	co-dominant	0
05355149	0	66	1	1	0	0	0	0	1	0	0	0	0	2.2	2.4	2.4	2.5	2.6	1.09091	0.96	1.13636	159	C	110.7	111.3	0.994609	2.8	1.4	2.5	2.23333	1.07463	2	A	0	co-dominant	0
04783067	0	75	1	0	0	0	0	1	1	0	0	1	0	5.4	5.4	6.1	4.7	6.2	1.12963	1.29787	0.87037	139.9	C	97.6	64	1.525	3.5	2.1	3.2	2.93333	2.07955	1.66667	A	0	co-dominant	0
07211502	0	66	1	1	0	0	0	1	1	0	0	0	0	3.8	1.7	1.7	3.7	3.7	0.447368	0.459459	0.973684	161.3	C	81.4	100.9	0.806739	2.4	2.2	2.6	2.4	0.708333	1.09091	A	0	co-dominant	0
07474022	1	78	1	1	0	0	1	0	0	0	0	0	0	4.2	3.3	3.5	4.4	4.4	0.833333	0.795455	1.04762	91.4	D	136.7	89.9	1.52058	2.9	2.5	2.5	2.63333	1.32911	1.16	A	0	co-dominant	0
07114099	1	39	0	1	0	0	0	0	0	0	0	0	0	2.9	2.5	2.6	2.7	3.4	0.896552	0.962963	0.931034	100.8	D	119.2	82.5	1.44485	3.3	1.5	3.1	2.63333	0.987342	2.2	A	0	co-dominant	0
05551553	1	49	0	1	0	0	0	0	0	0	0	1	0	3.7	8.8	9.6	7.1	10.6	2.59459	1.35211	1.91892	140.3	D	127.1	55.5	2.29009	2.4	1.8	2.8	2.33333	4.11429	1.33333	A	0	co-dominant	0
07540712	0	77	1	0	0	0	1	1	0	0	0	1	1	4.8	6.8	7.7	5.5	8	1.60417	1.4	1.14583	166.3	D	99.1	76.8	1.29036	2.5	2.3	2.1	2.3	3.34783	1.08696	A	0	co-dominant	0
05817766	0	63	1	0	0	0	0	1	1	0	0	0	0	3	1.8	1.8	2.6	2.9	0.6	0.692308	0.866667	105.2	D	122.4	54.9	2.22951	2.4	1.1	2.4	1.96667	0.915254	2.18182	A	0	co-dominant	0
07858384	0	62	1	1	0	0	0	1	1	0	0	0	0	4.8	3.3	3.6	3.9	5.1	0.75	0.923077	0.8125	127	D	90.1	102.7	0.877313	2.6	2.4	2.3	2.43333	1.47945	1.08333	A	0	co-dominant	0
08185217	1	50	0	0	0	0	0	0	0	0	0	1	1	4.4	3.4	3.9	4.1	4.5	0.886364	0.95122	0.931818	115.6	C	58.3	77.8	0.749357	2.7	2.3	2.3	2.43333	1.60274	1.17391	A	0	dominant	1
07416675	1	53	0	0	0	0	0	0	0	0	0	1	1	4	3.3	3.4	3.1	3.6	0.85	1.09677	0.775	128.2	C	73	94.1	0.77577	2.8	2.3	2.5	2.53333	1.34211	1.21739	A	0	dominant	1
07812518	1	59	0	0	0	0	0	0	0	0	0	1	0	5.1	5.8	5.9	4.9	6.5	1.15686	1.20408	0.960784	153.5	C	63.5	118	0.538136	2.9	2.2	2.8	2.63333	2.24051	1.31818	A	0	dominant	1
08325316	1	65	1	0	0	0	0	0	0	0	0	1	0	3.9	4.4	4.6	3.3	4.8	1.17949	1.39394	0.846154	160.7	C	103.1	76.1	1.3548	2.2	1.5	2.3	2	2.3	1.46667	A	0	dominant	1
08161003	1	76	1	0	0	0	1	0	0	0	0	0	0	5.3	4.2	4.5	4.5	4.8	0.849057	1	0.849057	141	C	89.9	109.5	0.821005	2.7	2.5	2.8	2.66667	1.6875	1.08	A	0	dominant	1
04638364	0	66	1	0	0	0	0	0	0	0	0	1	1	10.1	13.8	14	11.1	14.9	1.38614	1.26126	1.09901	125.4	C	77.4	78.9	0.980989	2.2	2	3.4	2.53333	5.52632	1.1	A	0	dominant	1
04216063	0	66	1	0	0	0	1	0	0	0	0	0	0	3.5	2.3	2.3	3	3.2	0.657143	0.766667	0.857143	127	C	112.8	80.2	1.40648	2	1.6	2.2	1.93333	1.18966	1.25	A	0	dominant	1
05405647	1	67	1	0	0	0	1	0	0	0	0	0	0	3.6	6.4	6.4	4.4	6.8	1.77778	1.45455	1.22222	107.8	C	86.9	102.2	0.850294	3.45	2.85	3	3.1	2.06452	1.21053	A	0	dominant	1
05107065	0	83	1	0	0	0	1	0	0	0	0	0	0	3.2	2.9	4	4	4.3	1.25	1	1.25	120.5	C	109.4	56.5	1.93628	2.8	2.1	3.55	2.81667	1.42012	1.33333	A	0	dominant	1
07960591	1	65	1	1	0	0	0	0	0	1	0	1	0	8.5	4.7	5.4	7.5	8.6	0.635294	0.72	0.882353	132.9	C	81.2	71.3	1.13885	1.8	1.7	2.7	2.06667	2.6129	1.05882	A	0	dominant	1
07539653	0	83	1	1	0	0	1	0	0	0	0	1	1	5.4	4.2	4.9	4.1	5.2	0.907407	1.19512	0.759259	159.9	C	94.9	61.9	1.53312	2.6	2.4	2.8	2.6	1.88462	1.08333	A	0	dominant	1
05445906	1	53	0	1	0	0	0	0	0	0	0	0	0	4.9	2.8	3.6	3	5.6	0.734694	1.2	0.612245	124.8	C	97.7	96	1.01771	3.6	2.4	3.2	3.06667	1.17391	1.5	A	0	dominant	1
04106145	1	54	0	1	0	0	0	0	0	0	0	1	1	4	5.6	6.8	9	9	1.7	0.755556	2.25	122.6	C	113.7	110.6	1.02803	1.4	0.8	1.9	1.36667	4.97561	1.75	A	0	dominant	1
05650137	1	66	1	1	1	1	1	0	0	0	0	1	0	7.2	10.2	10.8	10.1	11.4	1.5	1.06931	1.40278	167.7	C	75	49.6	1.5121	2.8	2.4	3.5	2.9	3.72414	1.16667	A	0	dominant	1
05360703	1	75	1	1	0	0	1	0	0	0	0	1	1	9.5	8	12	16	16	1.26316	0.75	1.68421	121.5	C	39	49.6	0.78629	3.15	3.05	3.4	3.2	3.75	1.03279	A	0	dominant	1
05658856	1	82	1	1	0	0	1	0	0	0	0	0	0	2.6	5.2	5.3	5.7	6.4	2.03846	0.929825	2.19231	146.6	C	87	113.1	0.769231	3.1	2.6	2.9	2.86667	1.84884	1.19231	A	0	dominant	1
05353501	0	66	1	1	0	0	0	0	0	0	0	0	0	2.8	2.4	2.4	2	3.1	0.857143	1.2	0.714286	67.8	C	74.3	135.7	0.547531	3.2	3.1	3	3.1	0.774194	1.03226	A	0	dominant	1
03771352	1	68	1	1	0	0	1	0	0	0	0	0	0	3.6	1.4	2	2.9	3.2	0.555556	0.689655	0.805556	126.3	C	99.3	106.4	0.933271	2.6	2.3	3.3	2.73333	0.731707	1.13043	A	0	dominant	1
05172183	0	71	1	0	1	0	0	1	0	0	0	0	0	4.8	2.4	3.4	4.1	4.7	0.708333	0.829268	0.854167	106.2	C	74.7	89	0.839326	3.7	3.3	2.7	3.23333	1.05155	1.12121	A	0	dominant	1
07755424	0	46	0	0	0	0	0	0	1	0	0	0	0	3.2	2.6	2.8	2.8	3.8	0.875	1	0.875	146.9	C	89.4	83.1	1.07581	1.8	1.5	2.4	1.9	1.47368	1.2	A	0	dominant	1
04562144	0	78	1	0	0	0	0	0	1	0	0	0	0	2.9	1.7	1.8	2.2	2.6	0.62069	0.818182	0.758621	123.9	C	82.3	120.5	0.682988	2.9	2	3.2	2.7	0.666667	1.45	A	0	dominant	1
08185106	0	55	0	0	0	0	0	1	1	0	0	1	0	6.6	6	6.3	4.8	6.6	0.954545	1.3125	0.727273	105.9	C	87.5	106.7	0.820056	2.9	2.7	2.4	2.66667	2.3625	1.07407	A	0	dominant	1
05541812	0	65	1	0	0	0	0	1	1	1	0	1	0	4.2	9	10.4	11.6	11.9	2.47619	0.896552	2.7619	140.7	C	100.4	89	1.12809	2.6	2.4	2.9	2.63333	3.94937	1.08333	A	0	dominant	1
02760924	0	50	0	1	0	0	0	1	1	0	0	0	0	2.9	1.2	1.2	2.1	2.4	0.413793	0.571429	0.724138	132.5	C	120.8	97	1.24536	2.8	2.75	3.35	2.96667	0.404494	1.01818	A	0	dominant	1
07016175	0	54	0	1	0	0	0	1	1	1	0	0	0	2.7	1.7	1.7	1.9	2.3	0.62963	0.894737	0.703704	137.2	C	144.4	78.2	1.84655	3.2	2.75	3.4	3.11667	0.545455	1.16364	A	0	dominant	1
04621186	1	59	0	0	0	0	1	0	0	0	0	0	0	3.4	1.5	1.5	2.5	2.8	0.441176	0.6	0.735294	141.5	D	159.2	124.1	1.28284	3.15	2.9	3.5	3.18333	0.471204	1.08621	A	0	dominant	1
00210198	1	63	1	0	0	0	0	0	0	1	0	0	0	3.9	2.2	2.2	2.6	3.1	0.564103	0.846154	0.666667	149.9	D	99.4	109.8	0.905282	3	2.9	3.4	3.1	0.709677	1.03448	A	0	dominant	1
06088975	1	60	1	1	0	0	0	0	0	0	0	0	0	2.7	2.5	2.5	2	2.7	0.925926	1.25	0.740741	155.3	D	154.8	71.9	2.15299	2.4	1.9	2.9	2.4	1.04167	1.26316	A	0	dominant	1
03377198	0	58	0	1	0	0	0	0	0	0	0	1	0	2.8	3.6	3.7	5.7	5.7	1.32143	0.649123	2.03571	123.6	D	102.6	95.3	1.0766	2.6	1.8	2.4	2.26667	1.63235	1.44444	A	0	dominant	1
06186837	1	69	1	1	0	1	1	0	0	0	0	1	1	3.9	7.5	7.6	5	7.8	1.94872	1.52	1.28205	129.1	D	54.9	94.2	0.582803	2.3	1.7	2.4	2.13333	3.5625	1.35294	A	0	dominant	1
07324472	0	77	1	1	0	0	1	0	0	0	0	0	1	4.9	3.8	4.2	4.7	5.1	0.857143	0.893617	0.959184	107.5	D	112.8	60.6	1.86139	2.7	1.6	2.7	2.33333	1.8	1.6875	A	0	dominant	1
05275105	1	62	1	1	0	0	0	0	0	0	0	0	0	2.5	2.2	2.3	2.5	3	0.92	0.92	1	121.5	D	126.3	82.3	1.53463	2.5	2.1	3.1	2.56667	0.896104	1.19048	A	0	dominant	1
05484094	0	57	0	0	0	0	0	0	1	0	0	0	0	2.9	1.5	1.7	1.9	2.8	0.586207	0.894737	0.655172	74.3	D	122.3	116.5	1.04979	2.2	1.9	2.5	2.2	0.772727	1.15789	A	0	dominant	1
07916887	0	56	0	0	0	0	0	1	1	0	0	0	1	2.6	3.5	3.9	2.7	4	1.5	1.44444	1.03846	146.7	D	111.9	101.8	1.09921	2.5	1.8	2	2.1	1.85714	1.38889	A	0	dominant	1
08260939	0	56	0	0	0	0	0	1	1	0	0	0	0	3.7	2.9	3	2.9	4.1	0.810811	1.03448	0.783784	135	D	78.9	93.6	0.842949	2.4	1.5	2.8	2.23333	1.34328	1.6	A	0	dominant	1
04783856	0	75	1	0	1	0	1	1	1	0	0	1	1	5.6	5.6	6.1	4.4	7.8	1.08929	1.38636	0.785714	105.2	D	72.2	70.1	1.02996	2.1	1.7	2.4	2.06667	2.95161	1.23529	A	0	dominant	1
04487501	0	49	0	0	0	0	0	1	1	0	0	0	0	3.1	2	2	2.2	3	0.645161	0.909091	0.709677	106.5	D	85.9	101.7	0.844641	2.9	2.7	3.2	2.93333	0.681818	1.07407	A	0	dominant	1
07282981	0	46	0	0	0	0	0	1	1	0	0	0	0	2.7	1.6	1.6	2.5	2.9	0.592593	0.64	0.925926	119.1	D	93.7	83.7	1.11947	3.2	2.9	3.1	3.06667	0.521739	1.10345	A	0	dominant	1
00542326	0	73	1	1	1	0	1	1	1	0	0	1	1	5.1	7.6	7.8	4.1	7.7	1.52941	1.90244	0.803922	101	D	26.1	78.3	0.333333	3.25	2.7	2.75	2.9	2.68966	1.2037	A	0	dominant	1
06081362	0	84	1	0	0	0	1	0	0	0	0	0	0	3.2	8.4	9	5.5	9.3	2.8125	1.63636	1.71875	148	C	83.2	117.5	0.708085	3.2	2.9	3	3.03333	2.96703	1.10345	B	0	co-dominant	0
05131700	0	61	1	1	1	1	1	0	0	0	0	0	0	2.8	2.9	2.9	2.6	3.2	1.03571	1.11538	0.928571	134.3	C	92	64.5	1.42636	2.9	2	2.6	2.5	1.16	1.45	B	0	co-dominant	0
00940139	1	69	1	1	1	0	0	0	0	0	0	0	0	4.6	5.2	5.4	6.1	6.1	1.17391	0.885246	1.32609	165.1	C	117.3	124.6	0.941413	2.9	2.7	3.1	2.9	1.86207	1.07407	B	0	co-dominant	0
03812063	1	62	1	0	0	0	0	0	0	0	0	0	0	2.7	1	1.1	2.4	2.3	0.407407	0.458333	0.888889	96.3	D	128.3	145.2	0.883609	2.7	2.3	2.7	2.56667	0.428571	1.17391	B	0	co-dominant	0
05536595	1	53	0	1	0	0	0	0	0	0	0	0	0	5	1.8	1.8	3.8	3.8	0.36	0.473684	0.76	122.9	D	98.5	96.6	1.01967	2.4	2.2	2.4	2.33333	0.771429	1.09091	B	0	co-dominant	0
07609231	0	72	1	0	1	0	1	1	1	0	0	0	0	4.1	4.2	4.5	4.1	5.6	1.09756	1.09756	1	142	D	113.2	133.5	0.84794	3.9	3	2.8	3.23333	1.39175	1.3	B	0	co-dominant	0
06123566	1	57	0	0	0	0	0	0	0	0	0	0	0	3	3.9	4.1	3.2	4.3	1.36667	1.28125	1.06667	155.1	C	112	96.3	1.16303	2.8	2.5	3	2.76667	1.48193	1.12	B	0	dominant	1
05784636	1	47	0	0	0	0	0	0	0	0	0	0	0	2.8	1.5	1.7	2.1	2.2	0.607143	0.809524	0.75	83.6	C	103.3	133.8	0.772048	2.9	2.6	3.2	2.9	0.586207	1.11538	B	0	dominant	1
07215648	1	48	0	0	0	0	0	0	0	0	1	0	0	3.9	3.9	4	3.3	5.1	1.02564	1.21212	0.846154	129.7	C	115	51.8	2.22008	3.4	2.7	2.1	2.73333	1.46341	1.25926	B	0	dominant	1
05751895	1	70	1	1	0	1	1	0	0	0	0	0	0	6.3	5.4	5.5	5.5	8	0.873016	1	0.873016	162.6	C	96.2	89.4	1.07606	2.1	1.5	2.2	1.93333	2.84483	1.4	B	0	dominant	1
06318878	1	50	0	1	0	0	0	1	0	1	0	0	0	3.4	3.4	4.1	3.8	4.5	1.20588	1.07895	1.11765	137.9	C	87.6	113.9	0.769096	1.7	1	1.1	1.26667	3.23684	1.7	B	0	dominant	1
07130616	0	73	1	0	0	0	1	0	1	0	0	0	0	2.8	2	2.3	2.7	2.9	0.821429	0.851852	0.964286	159.5	C	98.7	93.1	1.06015	3.2	2.5	2.1	2.6	0.884615	1.28	B	0	dominant	1
08003460	0	53	0	0	0	0	0	1	1	1	0	0	0	3.8	5.9	6	3.8	6.2	1.57895	1.57895	1	104.9	C	111.3	78.2	1.42327	1.8	1.3	2.1	1.73333	3.46154	1.38462	B	0	dominant	1
08211252	0	53	0	1	0	0	0	1	1	1	0	1	1	4.6	8.8	9	7	9.3	1.95652	1.28571	1.52174	170.3	C	103.2	38.9	2.65296	2.4	1.9	3.5	2.6	3.46154	1.26316	B	0	dominant	1
05445915	0	59	0	1	0	1	0	1	1	0	0	0	0	2.1	1.4	1.8	1.6	2.1	0.857143	1.125	0.761905	152.1	C	133.4	87.5	1.52457	3.5	3	3.6	3.36667	0.534653	1.16667	B	0	dominant	1
07130616	0	73	1	0	0	0	0	0	1	0	0	0	0	2.8	2.8	3.2	3	3.7	1.14286	1.06667	1.07143	115.2	C	91.9	71.9	1.27816	2.8	2.6	2.7	2.7	1.18519	1.07692	B	0	dominant	1
05349453	0	43	0	1	0	1	1	1	1	0	0	0	0	1.8	2.3	2.4	2	2.9	1.33333	1.2	1.11111	114.3	C	89.2	103.7	0.860174	2	1.85	2.3	2.05	1.17073	1.08108	B	0	dominant	1
02600663	0	51	0	0	0	0	0	0	0	0	0	0	0	3.5	1.7	2	2.2	3.4	0.571429	0.909091	0.628571	150.7	D	161.4	70.9	2.27645	2.6	2.2	2.9	2.56667	0.779221	1.18182	B	0	dominant	1
04882786	1	85	1	0	0	0	0	0	0	0	1	0	0	3.4	2.2	2.2	2.9	3.1	0.647059	0.758621	0.852941	134	D	72.5	141.3	0.513093	2.7	2.6	3	2.76667	0.795181	1.03846	B	0	dominant	1
08291560	1	65	1	1	0	0	1	0	0	0	0	1	1	5	5.5	5.6	4.6	6.4	1.12	1.21739	0.92	103.6	D	147.5	83.5	1.76647	2.1	1.9	2.5	2.16667	2.58462	1.10526	B	0	dominant	1
04967762	1	76	1	1	1	0	1	0	0	0	1	0	0	2.4	1.9	1.9	2.2	2.5	0.791667	0.863636	0.916667	124.7	D	89.4	142.1	0.629134	2.65	2.6	2.7	2.65	0.716981	1.01923	B	0	dominant	1
08308010	0	39	0	0	0	0	0	0	1	0	0	0	1	2.6	4.2	4.5	3.1	4.8	1.73077	1.45161	1.19231	110.7	D	127.5	117.6	1.08418	1.7	1.4	2.1	1.73333	2.59615	1.21429	B	0	dominant	1
07539080	0	43	0	0	0	0	0	1	1	0	0	0	0	3.6	3.6	3.8	4	4.2	1.05556	0.95	1.11111	126.7	D	63.5	120.8	0.525662	2.5	2.3	3.5	2.76667	1.37349	1.08696	B	0	dominant	1
06307575	0	54	0	1	0	0	1	1	1	0	0	1	1	3.4	2.7	2.8	3.2	4.1	0.823529	0.875	0.941176	166.3	D	111.6	81.9	1.36264	1.9	1.4	1.9	1.73333	1.61538	1.35714	B	0	dominant	1
07190501	0	40	0	0	1	0	0	1	1	0	0	0	0	3.3	2.4	2.9	2.1	4.2	0.878788	1.38095	0.636364	108.5	D	100.1	96.8	1.03409	3.5	3.3	3.6	3.46667	0.836538	1.06061	B	0	dominant	1
06109718	1	61	1	0	0	0	0	0	0	1	0	1	1	3.5	6.3	6.5	5	6.6	1.85714	1.3	1.42857	132.6	C	133.5	128.7	1.0373	2.9	2.3	2.4	2.53333	2.56579	1.26087	C	0	co-dominant	0
06141391	1	73	1	0	0	0	1	0	0	0	0	1	0	3.1	6.3	6.6	3.4	6.8	2.12903	1.94118	1.09677	137	C	129	103.9	1.24158	2.2	1.8	2.4	2.13333	3.09375	1.22222	C	0	co-dominant	0
04641954	1	41	0	0	0	0	0	0	0	0	1	0	0	2.5	2.2	2.3	2.2	2.4	0.92	1.04545	0.88	158.2	C	106.5	116.1	0.917313	2.2	2.1	2.6	2.3	1	1.04762	C	0	co-dominant	0
05442363	1	56	0	0	0	0	0	0	0	0	0	0	0	2.7	4.4	4.8	4.3	4.9	1.77778	1.11628	1.59259	128.7	C	111.5	129.2	0.863003	2.25	2.05	2.7	2.33333	2.05714	1.09756	C	0	co-dominant	0
05589711	1	68	1	1	1	0	0	0	0	0	0	0	0	3.8	2.1	2.4	3.5	4.3	0.631579	0.685714	0.921053	98.8	C	98.2	86.6	1.13395	2.5	2.2	2.5	2.4	1	1.13636	C	0	co-dominant	0
05480821	1	68	1	1	0	1	0	0	0	0	1	1	1	5	5.4	5.7	6.4	7.2	1.14	0.890625	1.28	144.9	C	83.9	58	1.44655	2.8	1.8	2.9	2.5	2.28	1.55556	C	0	co-dominant	0
05284472	0	66	1	0	0	0	1	1	0	0	0	0	0	5.4	4	4.1	4.8	5.2	0.759259	0.854167	0.888889	145.9	C	86.7	90.5	0.958011	3.2	3.15	2.53	2.96	1.38514	1.01587	C	0	co-dominant	0
08020195	0	37	0	0	0	0	0	0	1	1	0	1	0	4.4	7.7	8.7	4	9.1	1.97727	2.175	0.909091	121	C	91.6	97.8	0.936605	2.6	2.2	3	2.6	3.34615	1.18182	C	0	co-dominant	0
04003705	0	42	0	1	0	1	1	0	1	0	0	1	0	3.3	3.7	3.7	2.9	4	1.12121	1.27586	0.878788	104.5	C	61.9	138.9	0.445644	1.6	1.5	1.8	1.63333	2.26531	1.06667	C	0	co-dominant	0
05948381	0	47	0	0	0	0	0	1	1	0	0	0	0	4.1	5.4	5.5	5.2	6.1	1.34146	1.05769	1.26829	127.5	C	122.9	109.9	1.11829	2.3	1.7	1.8	1.93333	2.84483	1.35294	C	0	co-dominant	0
04082301	0	60	1	0	0	0	0	1	1	0	0	0	0	3.6	2.8	2.8	2.6	3	0.777778	1.07692	0.722222	130.4	C	114.2	85	1.34353	2.8	0.9	2.7	2.13333	1.3125	3.11111	C	0	co-dominant	0
00675731	0	62	1	1	0	0	0	1	1	0	0	0	0	2.7	2.3	3	2.8	4	1.11111	1.07143	1.03704	136.1	C	91.3	110.4	0.826993	3.5	2.3	3.5	3.1	0.967742	1.52174	C	0	co-dominant	0
05139951	0	56	0	0	0	0	0	1	1	0	0	0	0	4.6	4.9	5.2	7	7	1.13043	0.742857	1.52174	128.5	C	125.8	122.6	1.0261	2.38	1.3	2.6	2.09333	2.48408	1.83077	C	0	co-dominant	0
053333459	0	57	0	0	0	0	1	1	1	0	0	0	0	4.2	2.8	3.3	4	4	0.785714	0.825	0.952381	129.5	C	99.6	90.3	1.10299	3.8	3.5	2.98	3.42667	0.963035	1.08571	C	0	co-dominant	0
05945269	1	44	0	0	0	0	0	0	0	0	0	1	0	4.2	7.1	7.1	3.8	7.3	1.69048	1.86842	0.904762	109.4	D	122.5	115.7	1.05877	1.9	1	1.7	1.53333	4.63043	1.9	C	0	co-dominant	0
07970161	1	66	1	0	0	0	0	0	0	0	0	0	0	3	3.1	3.1	2.2	3.3	1.03333	1.40909	0.733333	140.4	D	94.9	132.6	0.715686	2.7	2.4	2.1	2.4	1.29167	1.125	C	0	co-dominant	0
01108293	1	73	1	0	0	0	1	0	0	0	0	1	0	2.9	5	5	3.4	5.4	1.72414	1.47059	1.17241	110.1	D	90.2	87.7	1.02851	2.2	1.6	2.5	2.1	2.38095	1.375	C	0	co-dominant	0
05657564	0	42	0	1	0	0	0	1	1	0	0	1	1	3.4	2.6	3.2	3.2	4.2	0.941176	1	0.941176	121.8	D	90.2	104	0.867308	3	1.6	2.5	2.36667	1.35211	1.875	C	0	co-dominant	0
07650461	1	53	0	0	0	0	0	0	0	0	0	1	0	4.8	4.6	4.9	4	5.2	1.02083	1.225	0.833333	101.2	C	64.6	108.8	0.59375	2.5	2.3	2.9	2.56667	1.90909	1.08696	C	0	dominant	1
05137102	0	42	0	0	0	0	0	0	0	1	0	1	0	5.5	3.5	3.5	3.6	5	0.636364	0.972222	0.654545	136.8	C	75.1	106.8	0.703184	2.35	1.9	2.2	2.15	1.62791	1.23684	C	0	dominant	1
03944616	0	43	0	0	0	0	0	0	0	0	1	1	1	4.9	5.3	5.3	7.4	7.4	1.08163	0.716216	1.5102	130.3	C	101.2	118	0.857627	2.2	1.8	2.9	2.3	2.30435	1.22222	C	0	dominant	1
04444673	1	54	0	0	0	0	0	0	0	0	0	1	1	9.3	10.3	10.5	10.2	12.3	1.12903	1.02941	1.09677	114.9	C	85.9	102.3	0.839687	2.1	1.9	2.9	2.3	4.56522	1.10526	C	0	dominant	1
05324579	1	60	1	0	0	0	1	0	0	0	0	0	0	3.1	1.4	1.5	2.2	2.6	0.483871	0.681818	0.709677	159.8	C	100.7	106	0.95	2.7	2.25	2.75	2.56667	0.584416	1.2	C	0	dominant	1
04547339	1	62	1	0	0	0	0	0	0	1	0	0	0	4.4	2.9	2.9	4	4	0.659091	0.725	0.909091	144.9	C	72.3	125.3	0.577015	2	1.7	2.7	2.13333	1.35938	1.17647	C	0	dominant	1
03736377	1	65	1	0	0	0	1	0	0	0	0	0	0	4.4	3.2	3.4	4.5	4.7	0.772727	0.755556	1.02273	138.7	C	133	52.5	2.53333	2.5	2.4	2.6	2.5	1.36	1.04167	C	0	dominant	1
07093713	0	73	1	0	1	0	1	0	0	0	0	0	0	4.1	3	3.1	3.9	4	0.756098	0.794872	0.95122	150.7	C	117.9	123.8	0.952342	3.7	3.05	3.25	3.33333	0.93	1.21311	C	0	dominant	1
04692427	1	78	1	0	0	0	1	0	0	0	0	0	0	2.7	3.8	3.9	2.9	4.4	1.44444	1.34483	1.07407	159	C	107.4	96.5	1.11295	2.6	2.6	2.8	2.66667	1.4625	1	C	0	dominant	1
08337858	1	49	0	1	0	0	0	0	0	0	0	0	0	4.4	4.2	4.4	4.1	4.6	1	1.07317	0.931818	163.9	C	81.9	53.7	1.52514	1.8	1.1	2.4	1.76667	2.49057	1.63636	C	0	dominant	1
06127909	1	60	1	1	0	0	1	0	0	0	0	0	0	4.6	2.6	2.8	3.8	4.1	0.608696	0.736842	0.826087	164.7	C	77.4	98.9	0.782609	2.3	2.1	2.4	2.26667	1.23529	1.09524	C	0	dominant	1
01049251	1	69	1	1	1	1	0	0	0	0	0	1	0	4.3	3	3.2	4.6	4.6	0.744186	0.695652	1.06977	146.6	C	94.2	102.1	0.922625	3.1	2.8	2.7	2.86667	1.11628	1.10714	C	0	dominant	1
04420965	0	57	0	1	0	0	1	0	0	0	0	0	0	2.6	2.3	2.3	2.5	2.8	0.884615	0.92	0.961538	164.8	C	125.2	90.5	1.38343	2	1.8	2.9	2.23333	1.02985	1.11111	C	0	dominant	1
07240839	1	67	1	1	0	0	0	0	0	0	1	0	0	6	5.2	5.4	6.7	6.7	0.9	0.80597	1.11667	159	C	79.5	100	0.795	2.9	2.6	3.1	2.86667	1.88372	1.11538	C	0	dominant	1
04187761	0	69	1	1	0	0	0	0	0	1	1	1	0	9.1	8.5	8.5	8.5	9.9	0.934066	1	0.934066	145.1	C	86.2	72.2	1.19391	2.8	2	2.8	2.53333	3.35526	1.4	C	0	dominant	1
03163780	1	70	1	1	0	0	1	0	0	0	0	1	0	5.7	6.8	7.2	5.6	8.8	1.26316	1.28571	0.982456	146.3	C	72.6	88.4	0.821267	3.1	3	3.3	3.13333	2.29787	1.03333	C	0	dominant	1
05341518	1	46	0	1	0	0	1	0	0	0	0	1	1	8	6.7	6.7	7.7	7.8	0.8375	0.87013	0.9625	110.3	C	93.5	86.3	1.08343	2.95	2.8	2.75	2.83333	2.36471	1.05357	C	0	dominant	1
03006376	0	58	0	1	0	0	0	0	0	0	1	0	0	3.7	1.8	1.9	3	3.6	0.513514	0.633333	0.810811	154.6	C	109.3	93.6	1.16774	2.7	2.3	3.4	2.8	0.678571	1.17391	C	0	dominant	1
05667903	1	62	1	1	0	0	0	0	0	0	1	0	0	5	3.2	3.4	4.3	5	0.68	0.790698	0.86	157.9	C	86.6	78.6	1.10178	2.7	2	2.5	2.4	1.41667	1.35	C	0	dominant	1
04921632	1	70	1	1	1	0	0	0	0	0	0	0	0	3.7	2.5	2.7	3.1	3.9	0.72973	0.870968	0.837838	133.4	C	77	86.6	0.889145	2.6	2.5	2.7	2.6	1.03846	1.04	C	0	dominant	1
06153429	0	64	1	0	0	0	0	0	1	0	0	0	0	4.4	4.4	4.6	4.6	4.7	1.04545	1	1.04545	151.9	C	80	151.6	0.527704	3.1	2.5	3.1	2.9	1.58621	1.24	C	0	dominant	1
06119176	0	44	0	0	0	0	0	0	1	1	0	0	0	4.2	4.9	5.1	4.5	5.5	1.21429	1.13333	1.07143	81.7	C	70	65.9	1.06222	2.1	1.4	2.3	1.93333	2.63793	1.5	C	0	dominant	1
04216905	0	75	1	1	1	0	0	0	1	0	0	1	0	5	7.5	8	9.7	9.7	1.6	0.824742	1.94	102	C	46.9	124.2	0.377617	2.4	1.7	2.5	2.2	3.63636	1.41176	C	0	dominant	1
07068601	0	51	0	1	0	0	1	1	1	0	0	1	0	5.5	6.2	6.5	3.9	8.1	1.18182	1.66667	0.709091	138	C	87	59.4	1.46465	2.6	2.45	3.15	2.73333	2.37805	1.06122	C	0	dominant	1
00159634	0	80	1	1	0	0	0	1	1	0	0	0	0	4.5	5.5	5.7	4.2	6.5	1.26667	1.35714	0.933333	161.7	C	100.7	102.5	0.982439	2.6	2.6	3.1	2.76667	2.06024	1	C	0	dominant	1
07225829	0	70	1	1	1	0	0	1	1	0	0	0	0	5.2	3.2	3.2	4.8	4.9	0.615385	0.666667	0.923077	138.6	C	81.6	51.5	1.58447	3.2	3.1	3.3	3.2	1	1.03226	C	0	dominant	1
05558956	0	68	1	0	0	0	1	0	0	0	0	0	0	2.2	2.2	2.4	1.6	2.5	1.09091	1.5	0.727273	132.3	D	100.8	73	1.38082	3	2.3	2.4	2.56667	0.935065	1.30435	C	0	dominant	1
07923615	0	40	0	0	0	0	0	0	0	0	0	1	1	2.6	5.5	6.3	7.4	7.4	2.42308	0.851351	2.84615	116.6	D	134.8	80.6	1.67246	3	2.9	3.4	3.1	2.03226	1.03448	C	0	dominant	1
05854129	0	40	0	0	0	0	0	0	0	0	0	1	1	2.9	11.4	12.5	3.3	12.7	4.31034	3.78788	1.13793	115.8	D	86.1	92.4	0.931818	2.6	1.5	2.5	2.2	5.68182	1.73333	C	0	dominant	1
04890376	0	64	1	0	0	0	0	0	0	0	0	0	0	3.8	2.2	2.5	3	3.6	0.657895	0.833333	0.789474	127.6	D	89.4	95.9	0.932221	2.7	2.5	2.9	2.7	0.925926	1.08	C	0	dominant	1
05063573	1	64	1	0	0	0	0	0	0	0	0	0	0	2.2	3.5	3.6	2.2	3.4	1.63636	1.63636	1	94.3	D	107.9	112.3	0.960819	2.5	2.4	2.75	2.55	1.41176	1.04167	C	0	dominant	1
07004617	1	61	1	1	0	0	0	0	0	0	0	0	0	2.5	2	3.5	2.3	4.1	1.4	1.52174	0.92	125.6	D	99	84.3	1.17438	2.65	2.55	3.6	2.93333	1.19318	1.03922	C	0	dominant	1
05238779	0	48	0	1	1	1	0	0	0	1	0	0	0	2.7	2.6	2.6	2.3	3.1	0.962963	1.13043	0.851852	151.4	D	95.9	106.1	0.903864	2.45	2.4	2.6	2.48333	1.04698	1.02083	C	0	dominant	1
04393324	0	74	1	1	1	0	1	0	0	0	0	0	0	4.5	2.6	2.8	3.8	4.1	0.622222	0.736842	0.844444	148.8	D	100.4	115.6	0.868512	2.9	2.7	2.6	2.73333	1.02439	1.07407	C	0	dominant	1
07869640	0	39	0	0	0	0	0	0	1	1	0	1	1	4.5	5.6	6.7	4	6.9	1.48889	1.675	0.888889	151.9	D	72	117.2	0.614334	2.3	1.5	2.9	2.23333	3	1.53333	C	0	dominant	1
01025527	0	72	1	0	0	0	1	0	1	0	1	1	1	3.2	4.3	4.9	6.3	6.3	1.53125	0.777778	1.96875	103	D	72.5	97.8	0.741309	2.5	2.4	3	2.63333	1.86076	1.04167	C	0	dominant	1
05156639	0	40	0	1	0	0	1	0	1	0	1	0	0	3.5	3.7	4	4.4	5.5	1.14286	0.909091	1.25714	128.4	D	119	89.3	1.33259	2.4	1.3	2.95	2.21667	1.80451	1.84615	C	0	dominant	1
05247319	1	65	1	1	1	0	1	0	0	1	0	0	0	4.1	5.2	5.4	3.9	6.4	1.31707	1.38462	0.95122	123.3	C	79.3	85.4	0.928571	3.05	3	3	3.01667	1.79006	1.01667	D	0	co-dominant	0
05340613	0	61	1	1	1	0	0	0	0	0	0	0	0	2.8	1.1	1.2	1.7	1.8	0.428571	0.705882	0.607143	106.9	D	100.4	113	0.888496	3	2.8	2.9	2.9	0.413793	1.07143	D	0	co-dominant	0
00503442	0	68	1	0	0	0	0	1	1	0	1	1	0	5.5	4.7	5.5	4.1	6.7	1	1.34146	0.745455	149.4	D	94.5	97.9	0.965271	2.4	1.2	2.9	2.16667	2.53846	2	D	0	co-dominant	0
04250600	1	53	0	0	0	0	0	0	0	0	0	0	0	3.2	2.2	2.2	2.4	2.5	0.6875	0.916667	0.75	164.9	C	65.5	94.1	0.696068	2.8	2.2	3.4	2.8	0.785714	1.27273	D	0	dominant	1
05008139	1	49	0	1	0	0	0	0	0	0	0	0	0	2.4	1.3	1.3	1.5	1.8	0.541667	0.866667	0.625	107.8	C	99.4	84.2	1.18052	3	2.75	2.8	2.85	0.45614	1.09091	D	0	dominant	1
08074981	0	70	1	0	0	0	1	1	1	0	0	0	0	3.5	3.1	3.3	3.3	3.6	0.942857	1	0.942857	160.3	C	78.6	93.9	0.837061	2.5	2.1	2.9	2.5	1.32	1.19048	D	0	dominant	1
05266895	0	50	0	0	0	0	0	1	1	0	0	0	0	2.5	2	2	2.2	2.8	0.8	0.909091	0.88	141	C	124.5	78.9	1.57795	2.1	1.95	2.55	2.2	0.909091	1.07692	D	0	dominant	1
04092840	0	55	0	0	0	0	0	0	0	0	0	0	0	2.9	3	3.1	2.6	3.9	1.06897	1.19231	0.896552	146.8	D	92.9	114	0.814912	2	1.8	2.9	2.23333	1.38806	1.11111	D	0	dominant	1
05821882	0	60	1	1	0	0	0	0	0	0	0	0	0	3.3	4	4.4	3	5.4	1.33333	1.46667	0.909091	122.5	D	97.9	85	1.15176	2.5	2.3	2.5	2.43333	1.80822	1.08696	D	0	dominant	1
04567315	0	70	1	0	0	0	0	1	1	0	0	1	1	10.7	11	11.7	10.9	11.9	1.09346	1.07339	1.01869	155.7	D	115.1	80.7	1.42627	4.5	4	4.1	4.2	2.78571	1.125	D	0	dominant	1
05227903	0	76	1	0	0	0	1	1	1	0	0	0	0	2.7	1.9	1.9	2	2.5	0.703704	0.95	0.740741	58.2	D	78.7	90.6	0.868653	3.65	2.7	3.85	3.4	0.558824	1.35185	D	0	dominant	1
08310994	0	53	0	1	0	0	0	1	1	1	0	0	1	2.9	3.3	3.7	4	4.2	1.27586	0.925	1.37931	83.1	D	107.3	73.4	1.46185	2.4	2.2	2.7	2.43333	1.52055	1.09091	D	0	dominant	1
05420514	0	70	1	1	0	0	1	1	1	0	0	0	0	2.8	2	2	1.8	2.8	0.714286	1.11111	0.642857	121.3	D	107.3	108.3	0.990766	2.8	2.65	3.7	3.05	0.655738	1.0566	D	0	dominant	1
05823102	1	41	0	0	0	0	0	0	0	0	0	1	0	3.1	3.4	3.9	2.2	4.9	1.25806	1.77273	0.709677	136.6	C	123.1	122	1.00902	1.9	1.3	1.9	1.7	2.29412	1.46154	A	1	co-dominant	0
03999290	1	44	0	0	0	0	0	0	0	0	0	0	0	3.8	3.7	3.8	3.5	5	1	1.08571	0.921053	137.4	C	83.1	70.6	1.17705	2.6	1.7	2.5	2.26667	1.67647	1.52941	A	1	co-dominant	0
04118525	1	59	0	0	0	0	0	0	0	1	1	1	1	5	4.8	6.4	10.4	10.4	1.28	0.615385	2.08	122.1	C	103.2	90.3	1.14286	2.1	1.7	3.2	2.33333	2.74286	1.23529	A	1	co-dominant	0
04805303	1	65	1	0	0	0	0	0	0	0	0	1	1	6	9.9	10.1	8.1	10.4	1.68333	1.24691	1.35	161.9	C	76.9	98.4	0.781504	2.2	2	2.2	2.13333	4.73438	1.1	A	1	co-dominant	0
03862812	1	60	1	1	0	0	0	0	0	0	0	0	0	3	3.5	5.2	3	6	1.73333	1.73333	1	135	C	93.7	64.2	1.4595	2.1	1.9	2.6	2.2	2.36364	1.10526	A	1	co-dominant	0
00986085	1	69	1	1	0	0	0	0	0	0	0	1	1	4.4	3.6	5.3	5.8	6.4	1.20455	0.913793	1.31818	136	C	101.8	91.3	1.11501	2.5	2.3	2.8	2.53333	2.09211	1.08696	A	1	co-dominant	0
05349235	1	45	0	1	0	0	0	0	0	0	0	0	0	3.1	4.2	4.4	4.8	5.3	1.41935	0.916667	1.54839	151.8	C	126	78.9	1.59696	2.2	2	2.3	2.16667	2.03077	1.1	A	1	co-dominant	0
04593716	0	37	0	0	0	0	0	1	1	0	0	1	0	4.7	7.7	8.2	4.7	9.4	1.74468	1.74468	1	113.6	C	77.6	132.4	0.586103	1.9	1.5	2.6	2	4.1	1.26667	A	1	co-dominant	0
03916812	0	62	1	0	0	0	0	1	1	0	0	1	1	3.2	3.9	4.2	4.9	4.9	1.3125	0.857143	1.53125	115.5	C	146.1	104.9	1.39276	2.1	1.7	2.7	2.16667	1.93846	1.23529	A	1	co-dominant	0
04862639	0	58	0	0	0	0	0	1	1	0	0	1	1	8	6.2	6.9	6.1	9.1	0.8625	1.13115	0.7625	141.4	C	104.4	91.6	1.13974	2.6	2.3	2.5	2.46667	2.7973	1.13043	A	1	co-dominant	0
05656308	0	47	0	0	0	0	0	0	1	0	0	1	1	5	6.1	8.9	6.3	9.8	1.78	1.4127	1.26	138.1	C	117.2	94.3	1.24284	3.2	2.6	2.9	2.9	3.06897	1.23077	A	1	co-dominant	0
06128781	0	71	1	0	0	0	0	0	0	1	0	1	1	4.5	6	6.3	4.2	7	1.4	1.5	0.933333	140.3	D	86.4	94.3	0.916225	2.1	1.8	1.5	1.8	3.5	1.16667	A	1	co-dominant	0
04665668	1	57	0	0	0	0	0	0	0	0	0	1	0	3.9	4.5	4.8	3.5	5.6	1.23077	1.37143	0.897436	136.4	D	120.6	81.6	1.47794	3	2.8	2.7	2.83333	1.69412	1.07143	A	1	co-dominant	0
07170267	1	60	1	0	0	0	0	0	0	0	0	1	0	4.2	3.9	4.6	3.4	6	1.09524	1.35294	0.809524	153.9	D	89.9	115.2	0.780382	3	2.8	3	2.93333	1.56818	1.07143	A	1	co-dominant	0
05784767	1	50	0	1	0	0	0	0	0	1	0	0	0	2.2	2	2.3	2.3	2.9	1.04545	1	1.04545	130.1	D	140.6	134.7	1.0438	2.6	1.8	2.1	2.16667	1.06154	1.44444	A	1	co-dominant	0
05685014	1	59	0	1	0	0	0	0	0	0	0	1	1	3.5	3.1	3.2	4.1	4.4	0.914286	0.780488	1.17143	159.7	D	117.7	86.7	1.35755	2.6	2.5	2.4	2.5	1.28	1.04	A	1	co-dominant	0
03849814	1	45	0	1	0	0	0	0	0	0	0	0	0	3.3	5.2	5.7	3.1	6.8	1.72727	1.83871	0.939394	147.1	D	132.8	98.4	1.34959	2.2	1.2	2.3	1.9	3	1.83333	A	1	co-dominant	0
05479906	1	49	0	1	0	0	0	0	0	0	0	1	1	4.5	9.2	10.6	9.2	12.3	2.35556	1.15217	2.04444	120.3	D	123.2	115.5	1.06667	2	1.6	1.9	1.83333	5.78182	1.25	A	1	co-dominant	0
04178686	0	59	0	0	0	0	0	1	1	0	0	1	1	2.7	6.8	7	5	7.5	2.59259	1.4	1.85185	110.2	D	105.4	126.8	0.83123	2.3	2.3	2.35	2.31667	3.02158	1	A	1	co-dominant	0
03908184	0	47	0	1	0	0	0	1	1	0	0	0	0	2	7.9	7.9	4.8	8.2	3.95	1.64583	2.4	127.4	D	103.2	138.5	0.745126	1.9	1.7	2.7	2.1	3.7619	1.11765	A	1	co-dominant	0
06117863	1	44	0	0	0	0	0	0	0	0	0	1	1	4.6	6.2	6.7	4.9	7	1.45652	1.36735	1.06522	175	C	107.9	88.6	1.21783	1.8	1.2	1.7	1.56667	4.2766	1.5	A	1	dominant	1
05226405	1	39	0	0	0	0	0	0	0	0	0	1	0	3.9	5.5	6.8	10.4	10.4	1.74359	0.653846	2.66667	151.7	C	122.8	96	1.27917	2.35	2	2.25	2.2	3.09091	1.175	A	1	dominant	1
05324900	0	40	0	0	0	0	0	0	0	0	0	1	1	3.4	7.1	7.3	5	8.4	2.14706	1.46	1.47059	132.7	C	79.1	100.5	0.787065	2.3	1.8	2.65	2.25	3.24444	1.27778	A	1	dominant	1
05484499	0	43	0	0	0	0	0	0	0	0	0	1	0	4.5	4.4	4.7	4.3	5.3	1.04444	1.09302	0.955556	160.9	C	78.7	112.3	0.700801	2.85	2.55	3.1	2.83333	1.65882	1.11765	A	1	dominant	1
04100640	1	54	0	0	0	0	0	0	0	0	0	1	0	3	5.3	5.9	4.6	5.9	1.96667	1.28261	1.53333	109.3	C	75.1	73.5	1.02177	1.6	1.3	2.3	1.73333	3.40385	1.23077	A	1	dominant	1
05411291	1	64	1	0	0	0	0	0	0	0	0	0	0	3	3	4.2	4.9	4.9	1.4	0.857143	1.63333	147.7	C	152.4	144.2	1.05687	2.6	1.95	2.9	2.48333	1.69128	1.33333	A	1	dominant	1
04433092	1	65	1	0	0	0	0	0	0	0	0	0	0	2	4.3	4.8	3.3	5.3	2.4	1.45455	1.65	120	C	114.4	66.5	1.7203	2.6	2	2.4	2.33333	2.05714	1.3	A	1	dominant	1
05448926	1	69	1	0	0	0	0	0	0	0	0	0	0	2.8	3.1	3.2	3.3	3.6	1.14286	0.969697	1.17857	102.2	C	78.1	107.6	0.725836	2.5	2.35	2.8	2.55	1.2549	1.06383	A	1	dominant	1
04803592	1	80	1	0	0	0	0	0	0	0	0	1	1	4.2	6.7	7.8	5.8	8	1.85714	1.34483	1.38095	100.5	C	63.5	71.7	0.885635	3.1	2.2	4	3.1	2.51613	1.40909	A	1	dominant	1
05925903	0	28	0	1	0	0	0	0	0	0	0	0	0	2.8	2.6	2.6	2.5	2.7	0.928571	1.04	0.892857	139.2	C	82	141.5	0.579505	2	1.5	1.6	1.7	1.52941	1.33333	A	1	dominant	1
05823088	1	50	0	1	0	0	0	0	0	0	0	1	0	4.5	4.1	5	4.5	5.7	1.11111	1.11111	1	143.1	C	66.7	115.3	0.578491	2.4	2	2.4	2.26667	2.20588	1.2	A	1	dominant	1
07348285	0	51	0	1	0	0	0	0	0	0	0	1	1	3.9	4.6	4.9	6.1	6.3	1.25641	0.803279	1.5641	161.2	C	130.6	90.7	1.43991	3.3	2.9	3.5	3.23333	1.51546	1.13793	A	1	dominant	1
05139688	1	41	0	1	0	0	0	0	0	0	0	1	1	3.4	4.9	5.8	4.3	6.4	1.70588	1.34884	1.26471	134.8	C	52.3	125.3	0.417398	2.6	2.45	2.86	2.63667	2.19975	1.06122	A	1	dominant	1
04151331	1	52	0	1	0	0	0	0	0	0	0	1	1	2.6	4.2	4.3	2.2	4.4	1.65385	1.95455	0.846154	101	C	128.4	109.6	1.17153	1.4	1.1	2.7	1.73333	2.48077	1.27273	A	1	dominant	1
05480811	0	70	1	1	0	0	0	0	0	0	0	0	0	1.9	4.4	4.9	3.7	5.8	2.57895	1.32432	1.94737	122.9	C	106.1	89.9	1.1802	2.4	2.3	3.1	2.6	1.88462	1.04348	A	1	dominant	1
04630664	1	71	1	1	0	0	0	0	0	0	1	1	1	5.8	7.3	7.4	5.4	7.9	1.27586	1.37037	0.931034	94.8	C	80.9	52.3	1.54685	2.7	2.4	3.1	2.73333	2.70732	1.125	A	1	dominant	1
05339338	1	33	0	1	0	0	0	0	0	1	1	1	0	3.4	4	4.7	3.7	5.8	1.38235	1.27027	1.08824	75	C	101.6	77.1	1.31777	3.35	3.2	3.7	3.41667	1.37561	1.04688	A	1	dominant	1
04083344	1	57	0	1	0	1	0	0	0	0	0	1	0	2	6.4	6.5	4.9	6.8	3.25	1.32653	2.45	153.1	C	115.4	139.2	0.829023	2.2	2	2.4	2.2	2.95455	1.1	A	1	dominant	1
05227243	0	68	1	1	0	0	0	0	0	0	0	0	0	3.2	3.7	3.9	2.5	4.8	1.21875	1.56	0.78125	127.5	C	126.1	93.7	1.34578	2.5	2.05	2.2	2.25	1.73333	1.21951	A	1	dominant	1
06127949	0	41	0	0	0	0	0	1	0	1	0	1	1	4.1	6.9	7.5	5.5	8	1.82927	1.36364	1.34146	129.1	C	98.7	66.4	1.48645	3.4	2.2	2.6	2.73333	2.7439	1.54545	A	1	dominant	1
05661202	0	56	0	0	0	0	0	1	0	0	0	0	0	2.7	1.6	1.6	2.4	2.6	0.592593	0.666667	0.888889	125.8	C	94.2	100.2	0.94012	2.8	2.2	3	2.66667	0.6	1.27273	A	1	dominant	1
05655243	1	52	0	1	0	0	0	1	0	0	0	1	1	3.2	4.9	5.3	3.8	5.8	1.65625	1.39474	1.1875	152.9	C	85	98.4	0.863821	1.6	1.2	2.1	1.63333	3.2449	1.33333	A	1	dominant	1
07896424	1	43	0	0	0	0	0	0	1	0	0	1	0	3.3	5.9	7	4.2	7.6	2.12121	1.66667	1.27273	91.7	C	154.3	51.3	3.0078	2.5	2.2	2.2	2.3	3.04348	1.13636	A	1	dominant	1
07817552	0	50	0	0	0	0	1	0	1	0	0	1	1	3.9	6.8	7.5	6.1	8	1.92308	1.22951	1.5641	141.7	C	91.7	94.8	0.9673	2	1.5	2.1	1.86667	4.01786	1.33333	A	1	dominant	1
06254773	0	46	0	1	0	0	0	0	1	0	0	0	0	3.4	4.3	4.6	3.1	4.8	1.35294	1.48387	0.911765	118.5	C	117.6	90.9	1.29373	2.3	2.1	2.7	2.36667	1.94366	1.09524	A	1	dominant	1
06276074	0	45	0	0	0	0	0	1	1	0	0	1	1	5.9	7.9	8.8	6.8	9.4	1.49153	1.29412	1.15254	166.7	C	98.3	97.6	1.00717	2.9	2	2.6	2.5	3.52	1.45	A	1	dominant	1
06096527	0	51	0	0	0	0	0	1	1	0	0	1	0	5	9	9.6	8	9.7	1.92	1.2	1.6	158.4	C	95.3	107.6	0.885688	2.6	2.1	2.8	2.5	3.84	1.2381	A	1	dominant	1
05685646	0	64	1	0	0	0	0	1	1	1	0	1	1	6.9	13.4	13.7	10.3	16	1.98551	1.3301	1.49275	150.6	C	102.2	74.9	1.36449	1.8	1.6	2	1.8	7.61111	1.125	A	1	dominant	1
04578624	0	40	0	0	0	0	0	1	1	0	0	1	0	2.7	6.8	7.1	3	8	2.62963	2.36667	1.11111	117.4	C	134.9	109	1.23761	1.1	0.7	1	0.933333	7.60714	1.57143	A	1	dominant	1
04939072	0	54	0	0	0	0	0	1	1	0	0	1	1	3.6	3.2	3.7	2.7	4.4	1.02778	1.37037	0.75	114.4	C	49.2	150.5	0.32691	2.5	2.35	3.15	2.66667	1.3875	1.06383	A	1	dominant	1
01062863	1	50	0	1	0	1	0	1	1	1	0	1	0	3.5	3.2	3.3	4.7	4.6	0.942857	0.702128	1.34286	142.3	C	133.7	135.3	0.988174	2.7	2.1	2.6	2.46667	1.33784	1.28571	A	1	dominant	1
06167092	0	64	1	1	0	0	1	1	1	0	0	0	0	2.3	4.6	4.7	4.6	4.9	2.04348	1.02174	2	160.5	C	101.2	100.6	1.00596	1.4	1.1	1.7	1.4	3.35714	1.27273	A	1	dominant	1
04645194	0	57	0	1	0	0	0	1	1	0	1	0	0	2	5.6	5.8	3.6	6.1	2.9	1.61111	1.8	132.9	C	81.7	162.1	0.50401	3.1	2.9	3.7	3.23333	1.79381	1.06897	A	1	dominant	1
05700502	0	44	0	0	0	0	0	0	1	0	0	1	1	4.3	8	9.3	6	10.2	2.16279	1.55	1.39535	131.8	C	105	98.2	1.06925	2.8	2.4	2.5	2.56667	3.62338	1.16667	A	1	dominant	1
05049770	0	57	0	0	0	0	0	0	1	0	0	0	0	4.9	6.1	7.3	4.4	9.2	1.4898	1.65909	0.897959	106.8	C	136.9	99	1.38283	2.25	1.6	2.75	2.2	3.31818	1.40625	A	1	dominant	1
04914190	0	62	1	1	0	0	0	0	1	0	0	0	0	2.2	2.7	2.7	1.8	3.3	1.22727	1.5	0.818182	130	C	68.5	108.8	0.629596	2.55	2.45	2.35	2.45	1.10204	1.04082	A	1	dominant	1
04999342	0	45	0	0	0	0	0	1	1	0	0	0	0	3.6	3.4	3.4	3.8	4.2	0.944444	0.894737	1.05556	126.3	C	109.1	119	0.916807	2.6	2.45	2.75	2.6	1.30769	1.06122	A	1	dominant	1
05541605	0	46	0	0	0	0	0	1	1	0	0	1	1	4.1	9	9.2	5.6	9.2	2.2439	1.64286	1.36585	137.8	C	73.2	107	0.684112	3	2.6	3	2.86667	3.2093	1.15385	A	1	dominant	1
05591165	0	54	0	0	0	0	0	1	1	0	0	0	0	2.3	2.1	2.4	1.8	3.1	1.04348	1.33333	0.782609	114.7	C	100.4	84.7	1.18536	2.2	2	2.2	2.13333	1.125	1.1	A	1	dominant	1
05732930	0	49	0	0	0	1	0	0	1	0	0	1	0	4.7	7.5	7.6	4.6	8.4	1.61702	1.65217	0.978723	156.1	C	87.6	103.8	0.843931	2.4	2.1	2.9	2.46667	3.08108	1.14286	A	1	dominant	1
05655548	0	67	1	1	0	0	0	1	1	0	0	0	0	4.9	7.1	8.6	6.1	9.8	1.7551	1.40984	1.2449	113	C	115.6	61	1.89508	2.1	1.4	2.6	2.03333	4.22951	1.5	A	1	dominant	1
06223008	1	71	1	0	0	0	0	0	0	0	0	0	0	4.7	4	4.3	3.3	4.4	0.914894	1.30303	0.702128	152.2	D	88.3	162.8	0.542383	2.3	1.8	2.4	2.16667	1.98462	1.27778	A	1	dominant	1
06102191	1	37	0	0	0	0	0	0	0	0	0	1	0	5	8.9	9.7	8.4	11.7	1.94	1.15476	1.68	107.3	D	132.4	99.1	1.33602	2.2	2.1	2.7	2.33333	4.15714	1.04762	A	1	dominant	1
05882391	1	38	0	0	0	0	0	0	0	0	0	1	1	3.8	5.9	6.5	4.8	6.8	1.71053	1.35417	1.26316	140.4	D	108.2	93.2	1.16094	2.2	1.6	2.1	1.96667	3.30508	1.375	A	1	dominant	1
05950280	1	45	0	0	0	0	0	0	0	0	0	1	0	3	6.8	7.3	4.7	7.5	2.43333	1.55319	1.56667	147.4	D	76.3	130.8	0.583333	2.5	2.2	2.6	2.43333	3	1.13636	A	1	dominant	1
03912279	1	41	0	0	0	0	0	0	0	0	0	0	0	2.3	1.5	1.5	1.5	1.8	0.652174	1	0.652174	136.9	D	109.9	147.2	0.746603	2.1	1.2	3.1	2.13333	0.703125	1.75	A	1	dominant	1
05355685	0	43	0	0	0	0	0	0	0	0	0	0	0	1.8	3	3	2	3.4	1.66667	1.5	1.11111	114	D	86.6	129.9	0.666667	2	1.75	2.9	2.21667	1.35338	1.14286	A	1	dominant	1
03771629	0	44	0	0	0	0	0	0	0	0	0	0	0	4	3.6	3.6	3.3	4.1	0.9	1.09091	0.825	137	D	104	124.8	0.833333	2.2	2.1	3.1	2.46667	1.45946	1.04762	A	1	dominant	1
04180988	1	56	0	0	0	0	0	0	0	0	0	1	1	3.2	7.8	7.9	7.6	8.7	2.46875	1.03947	2.375	101.4	D	118.1	97.4	1.21253	1.8	1.5	2.8	2.03333	3.88525	1.2	A	1	dominant	1
05465689	1	74	1	0	0	0	0	0	0	0	0	0	0	2.7	3.7	4.8	3.9	5.4	1.77778	1.23077	1.44444	152	D	124	96	1.29167	2.6	2.3	3.2	2.7	1.77778	1.13043	A	1	dominant	1
07897019	1	53	0	1	0	0	0	0	0	0	0	0	0	3.5	4	4.2	2.8	4.7	1.2	1.5	0.8	118.7	D	149.4	114	1.31053	2.9	2.7	3	2.86667	1.46512	1.07407	A	1	dominant	1
07982860	1	53	0	1	0	0	0	0	0	0	0	1	0	4.2	6.3	6.7	4	7	1.59524	1.675	0.952381	135.4	D	78.4	108.5	0.722581	2.6	2.2	2.4	2.4	2.79167	1.18182	A	1	dominant	1
03821652	1	57	0	1	0	0	0	0	0	0	0	0	0	2.4	2.3	2.5	2.4	3.3	1.04167	1.04167	1	133.4	D	121.7	116.6	1.04374	1.9	1.8	2.1	1.93333	1.2931	1.05556	A	1	dominant	1
04664099	0	58	0	1	0	0	0	0	0	0	0	1	1	1.9	4.8	4.8	3.4	5	2.52632	1.41176	1.78947	130.1	D	101.1	76.2	1.32677	1.8	1.4	2.2	1.8	2.66667	1.28571	A	1	dominant	1
05333821	1	56	0	1	0	0	0	0	0	0	0	0	0	6	6	6.2	6.9	7.7	1.03333	0.898551	1.15	153	D	84.7	103	0.82233	2.2	2.1	2.2	2.16667	2.86154	1.04762	A	1	dominant	1
07027983	1	76	1	1	1	0	0	0	0	0	0	0	0	3	1.2	1.2	2.4	4.9	0.4	0.5	0.8	128.4	D	101.1	83.9	1.20501	2.9	2.75	2.9	2.85	0.421053	1.05455	A	1	dominant	1
03963896	0	50	0	1	0	0	0	1	0	0	0	1	1	3.9	4.3	6.2	3.8	7.5	1.58974	1.63158	0.974359	111.3	D	147.2	98.1	1.50051	1.3	0.9	2.3	1.5	4.13333	1.44444	A	1	dominant	1
06196872	0	49	0	0	0	0	0	1	1	0	0	1	0	4.7	6.5	7.1	4.3	7.3	1.51064	1.65116	0.914894	124.2	D	84.9	152.4	0.557087	2.5	2	1.7	2.06667	3.43548	1.25	A	1	dominant	1
07892580	0	50	0	1	0	0	0	1	1	0	0	1	0	3.9	2.7	3.5	5.1	5.3	0.897436	0.686275	1.30769	117.6	D	92.1	97.9	0.940756	3.1	2.9	3.2	3.06667	1.1413	1.06897	A	1	dominant	1
05555574	0	42	0	1	0	0	0	1	1	0	0	1	1	2.2	14	14.1	4.7	14.2	6.40909	3	2.13636	147.6	D	125.1	109.4	1.14351	1.5	1.05	2.05	1.53333	9.19565	1.42857	A	1	dominant	1
04140742	1	55	0	0	0	0	0	0	0	0	0	0	0	3	3.5	3.8	3.9	5	1.26667	0.974359	1.3	104.9	D	107.1	92	1.16413	1.6	1.4	2.2	1.73333	2.19231	1.14286	B	1	co-dominant	0
07817143	0	36	0	0	0	0	0	1	1	0	0	1	0	5.8	5	7.7	7.8	9.4	1.32759	0.987179	1.34483	133.5	D	86	138.1	0.622737	2.5	2.2	2.1	2.26667	3.39706	1.13636	B	1	co-dominant	0
06101072	1	41	0	0	0	0	0	0	0	0	0	0	0	3	3.2	3.3	3	4.1	1.1	1.1	1	130.8	C	129.8	148.2	0.875843	2.6	2.2	2.5	2.43333	1.35616	1.18182	B	1	dominant	1
05761380	1	56	0	0	0	0	0	0	0	0	0	1	1	3.4	4.3	4.9	6.5	6.5	1.44118	0.753846	1.91176	122.1	C	99.5	39.1	2.54476	2.2	1.9	2.5	2.2	2.22727	1.15789	B	1	dominant	1
05595974	0	51	0	0	0	0	0	0	0	0	0	1	1	4	9	9	8.3	10.2	2.25	1.08434	2.075	122.4	C	120.1	107.8	1.1141	2.4	1.5	2.3	2.06667	4.35484	1.6	B	1	dominant	1
00802735	0	47	0	1	0	0	0	0	0	0	0	0	0	2.8	3	3.1	3.1	3.6	1.10714	1	1.10714	128.6	C	117.8	96.8	1.21694	1.9	1.7	2.4	2	1.55	1.11765	B	1	dominant	1
05895765	1	51	0	1	0	0	0	0	0	0	0	1	0	2.6	3.3	3.4	2.9	4.3	1.30769	1.17241	1.11538	144.8	C	90.2	87.6	1.02968	1.1	0.8	1.6	1.16667	2.91429	1.375	B	1	dominant	1
05853861	1	72	1	1	0	0	0	0	0	0	0	1	0	4.2	2.9	3.2	4	4.5	0.761905	0.8	0.952381	158.3	C	111.7	128.8	0.867236	2.5	1.7	2.5	2.23333	1.43284	1.47059	B	1	dominant	1
06110371	1	48	0	1	0	0	0	0	0	0	0	1	1	2.7	4	4.4	4.8	5	1.62963	0.916667	1.77778	160.2	C	98.7	91.3	1.08105	2.2	1.9	1.9	2	2.2	1.15789	B	1	dominant	1
06014499	1	60	1	1	0	0	0	0	0	0	0	0	0	2.5	2	2.3	1.9	2.9	0.92	1.21053	0.76	116.2	C	106.7	45.3	2.35541	2.3	2.2	2.3	2.26667	1.01471	1.04545	B	1	dominant	1
06165881	0	65	1	1	0	0	0	0	0	0	0	1	1	3.3	7.4	7.8	4.7	8.2	2.36364	1.65957	1.42424	167.2	C	72.3	96	0.753125	1.6	1.3	2.6	1.83333	4.25455	1.23077	B	1	dominant	1
06014511	1	62	1	1	0	0	1	1	0	0	0	1	0	3.8	4.2	4.4	3.6	4.9	1.15789	1.22222	0.947368	167.3	C	85	83.5	1.01796	2.3	1.6	2.3	2.06667	2.12903	1.4375	B	1	dominant	1
05958858	0	44	0	1	0	0	0	0	1	0	0	1	1	3.1	4.5	4.5	3.7	4.8	1.45161	1.21622	1.19355	165.3	C	122.6	109.1	1.12374	2.1	2	2.5	2.2	2.04545	1.05	B	1	dominant	1
07149061	0	45	0	1	0	0	0	0	1	0	0	1	0	3.5	6.4	6.9	2.6	7	1.97143	2.65385	0.742857	99.3	C	83.7	88.8	0.942568	2.3	1.9	2	2.06667	3.33871	1.21053	B	1	dominant	1
06048118	0	50	0	0	0	0	0	1	1	0	0	0	0	2.8	2.9	3.1	2.6	3.6	1.10714	1.19231	0.928571	116.6	C	86.5	78.3	1.10473	2.3	2	2.5	2.26667	1.36765	1.15	B	1	dominant	1
05687221	0	59	0	0	0	0	0	1	1	0	0	0	0	3.2	2.7	2.8	3.6	3.9	0.875	0.777778	1.125	132.8	C	96.3	102.6	0.938596	2.3	2	2.1	2.13333	1.3125	1.15	B	1	dominant	1
06129485	0	54	0	0	0	0	0	1	1	0	0	1	1	8.9	12	12.5	14.6	16	1.40449	0.856164	1.64045	105.4	C	91.2	134.8	0.676558	2.2	2	2.5	2.23333	5.59701	1.1	B	1	dominant	1
05699084	0	30	0	0	0	0	0	1	1	0	0	1	1	3.8	5.1	5.1	3.8	5.2	1.34211	1.34211	1	103.1	C	85.6	126.6	0.676145	2.8	2.7	3	2.83333	1.8	1.03704	B	1	dominant	1
05766667	1	53	0	0	0	0	0	0	0	0	0	1	0	3.5	6.5	6.9	5.4	7.8	1.97143	1.27778	1.54286	129.2	D	97.4	113.9	0.855136	1.4	1.1	2.3	1.6	4.3125	1.27273	B	1	dominant	1
05815771	1	46	0	0	0	0	0	0	0	0	0	0	0	3.8	1.6	2.2	2.1	3.2	0.578947	1.04762	0.552632	138.2	D	107.9	89.4	1.20694	2.9	2.1	2.7	2.56667	0.857143	1.38095	B	1	dominant	1
05620772	1	40	0	0	0	0	0	0	0	0	0	0	0	2	2.9	3.3	2.9	3.9	1.65	1.13793	1.45	123.3	D	115.3	112.4	1.0258	2.4	1.8	2.2	2.13333	1.54688	1.33333	B	1	dominant	1
05591777	1	60	1	0	0	0	0	0	0	0	0	1	0	3.9	8.8	9.1	7.4	9.9	2.33333	1.22973	1.89744	142.1	D	98	117.6	0.833333	2.2	2.1	2.2	2.16667	4.2	1.04762	B	1	dominant	1
04062208	0	61	1	0	0	0	0	0	0	0	0	1	1	4.6	7.5	7.6	6.4	10	1.65217	1.1875	1.3913	149.9	D	107.4	88.7	1.21082	3.1	2.1	3.6	2.93333	2.59091	1.47619	B	1	dominant	1
06045950	1	60	1	1	0	0	0	0	0	0	0	1	1	2.1	2.4	3.9	2.5	4.2	1.85714	1.56	1.19048	76.4	D	56.8	78.7	0.721728	3.4	2.7	2.1	2.73333	1.42683	1.25926	B	1	dominant	1
06253973	1	73	1	1	0	0	1	1	0	0	0	1	0	5.3	4.3	4.5	4.7	5.4	0.849057	0.957447	0.886792	86.5	D	142.3	127.2	1.11871	2.4	2	2.3	2.23333	2.01493	1.2	B	1	dominant	1
05431193	0	41	0	0	0	0	0	0	1	0	0	0	0	2.8	3	3.1	3.1	4.1	1.10714	1	1.10714	129.8	D	134.1	151.3	0.886319	1.8	1.1	1.6	1.5	2.06667	1.63636	B	1	dominant	1
05303483	0	26	0	0	0	0	0	1	1	0	0	0	0	3.2	3.2	3.3	2.3	4.2	1.03125	1.43478	0.71875	98.6	D	89	125.1	0.711431	2.95	2.2	2.95	2.7	1.22222	1.34091	B	1	dominant	1
05540250	0	51	0	1	0	0	0	0	1	0	0	1	1	3.7	4.5	4.8	2.9	5.6	1.2973	1.65517	0.783784	121.2	D	88.5	105.2	0.841255	2.5	2.1	1.8	2.13333	2.25	1.19048	B	1	dominant	1
05964508	0	47	0	0	0	0	0	0	0	0	0	1	1	4.5	6.3	6.9	7.6	7.6	1.53333	0.907895	1.68889	130.4	C	117.3	78.1	1.50192	2.7	1.8	2.1	2.2	3.13636	1.5	C	1	co-dominant	0
05622304	1	84	1	0	0	0	0	0	0	0	0	0	0	3.2	7.5	7.9	7.4	8.6	2.46875	1.06757	2.3125	89.7	C	126.5	133	0.951128	3.5	3.4	2.65	3.18333	2.48168	1.02941	C	1	co-dominant	0
07763060	1	69	1	1	0	0	0	0	0	0	0	1	0	4.3	8.6	9.1	8.7	11.4	2.11628	1.04598	2.02326	134.6	C	91.3	108.5	0.841475	2.7	2.3	2.7	2.56667	3.54545	1.17391	C	1	co-dominant	0
03828943	1	68	1	1	1	0	0	0	0	0	0	1	1	8.2	13	13.5	17.8	17.8	1.64634	0.758427	2.17073	133.9	C	91.8	139.2	0.659483	2	1.8	1.8	1.86667	7.23214	1.11111	C	1	co-dominant	0
05908109	0	44	0	0	0	0	0	1	1	0	0	1	0	3	4.4	4.6	4.4	5.6	1.53333	1.04545	1.46667	125.7	C	161.7	127.6	1.26724	1.7	1.6	2.1	1.8	2.55556	1.0625	C	1	co-dominant	0
04404226	0	55	0	0	0	0	0	1	1	0	0	0	0	2.4	3.2	3.2	2.5	3.7	1.33333	1.28	1.04167	166.5	C	79.2	140.2	0.564907	1.8	1.5	2.7	2	1.6	1.2	C	1	co-dominant	0
05554919	0	58	0	0	0	0	0	1	1	0	0	1	1	3.7	3.1	3.4	4.1	4.6	0.918919	0.829268	1.10811	107.8	C	126.3	112.2	1.12567	2.7	1.9	1.8	2.13333	1.59375	1.42105	C	1	co-dominant	0
05782932	1	62	1	0	0	0	0	0	0	0	0	1	1	3.7	6.1	6.6	5.2	6.7	1.78378	1.26923	1.40541	118.2	D	66.9	76.9	0.869961	2.1	1.4	1.5	1.66667	3.96	1.5	C	1	co-dominant	0
04604519	1	60	1	0	0	0	0	0	0	0	0	1	1	3.6	5.6	6.7	8	8	1.86111	0.8375	2.22222	141	D	88.4	123.9	0.713479	2.3	1.7	2.9	2.3	2.91304	1.35294	C	1	co-dominant	0
05883555	0	41	0	0	0	0	0	0	0	0	0	1	0	3.2	2.6	2.7	2.6	4.3	0.84375	1.03846	0.8125	137.7	C	91	83.4	1.09113	2.5	2.4	2.8	2.56667	1.05195	1.04167	C	1	dominant	1
05784092	1	49	0	0	0	0	0	0	0	0	0	1	1	3.6	6.9	7.3	10	10	2.02778	0.73	2.77778	124.7	C	135.3	82.6	1.63801	2.1	1.8	2.5	2.13333	3.42188	1.16667	C	1	dominant	1
05959051	1	56	0	0	0	1	0	0	0	0	0	1	0	4	4.8	4.9	4.5	5.2	1.225	1.08889	1.125	142.8	C	63.7	122.9	0.518308	3.3	2.7	3.8	3.26667	1.5	1.22222	C	1	dominant	1
05303848	0	27	0	0	0	0	0	0	0	0	0	1	1	3.8	8.4	8.5	5.8	9	2.23684	1.46552	1.52632	131.1	C	119.6	126.8	0.943218	2.05	1.5	2.7	2.08333	4.08	1.36667	C	1	dominant	1
05282238	1	37	0	0	0	0	0	0	0	0	0	1	1	4.1	4.3	5.3	7.5	7.5	1.29268	0.706667	1.82927	113.5	C	88	90.8	0.969163	1.75	1.6	2.9	2.08333	2.544	1.09375	C	1	dominant	1
05129858	0	43	0	0	0	0	0	0	0	0	0	1	0	3.1	4.4	4.7	2.9	5	1.51613	1.62069	0.935484	151.8	C	96.1	98.7	0.973658	3.05	2.9	3.35	3.1	1.51613	1.05172	C	1	dominant	1
05465792	1	47	0	0	0	0	0	0	0	0	0	0	0	5.5	3.8	4.2	4.2	6	0.763636	1	0.763636	137.8	C	105.9	90.4	1.17146	3.2	3	3.7	3.3	1.27273	1.06667	C	1	dominant	1
04604364	1	48	0	0	0	0	0	0	0	0	0	1	1	3.9	7.2	7.7	4.4	8.7	1.97436	1.75	1.12821	132.3	C	77.9	113.5	0.686344	2.3	2.1	2.5	2.3	3.34783	1.09524	C	1	dominant	1
04890225	0	49	0	0	0	0	0	0	0	0	0	1	1	4.3	4.5	4.7	3.2	5.5	1.09302	1.46875	0.744186	148.9	C	84.5	75.4	1.12069	1.85	1.7	2.25	1.93333	2.43103	1.08824	C	1	dominant	1
04221965	1	49	0	0	0	0	0	0	0	0	0	0	0	3.6	3.2	3.5	3.4	4.2	0.972222	1.02941	0.944444	148.7	C	71.7	77.2	0.928756	2.5	2.2	3.9	2.86667	1.22093	1.13636	C	1	dominant	1
04380482	1	50	0	0	0	0	0	0	0	0	1	0	0	3.6	5.4	6.3	5.8	7.9	1.75	1.08621	1.61111	141.8	C	106.5	126.3	0.84323	2.1	1.9	3.1	2.36667	2.66197	1.10526	C	1	dominant	1
05304607	1	51	0	0	0	0	0	0	0	0	0	0	0	3.7	3.4	3.4	2.5	4.6	0.918919	1.36	0.675676	127.3	C	104.9	69.4	1.51153	2.65	2.25	2.7	2.53333	1.34211	1.17778	C	1	dominant	1
05591057	1	52	0	0	0	0	0	0	0	0	0	1	0	3.9	9.2	12.1	10.3	14	3.10256	1.17476	2.64103	130.4	C	108.7	105.7	1.02838	2.4	2	1.9	2.1	5.7619	1.2	C	1	dominant	1
03737625	0	53	0	0	0	0	0	0	0	0	0	1	1	4	5.8	6	4.4	6.7	1.5	1.36364	1.1	165	C	98.4	105.4	0.933586	2.5	2.3	3	2.6	2.30769	1.08696	C	1	dominant	1
05662658	1	63	1	0	0	0	0	0	0	0	0	0	0	3.3	3.5	3.7	3.8	4.5	1.12121	0.973684	1.15152	106.3	C	129.6	103.2	1.25581	2.8	2.3	2.8	2.63333	1.40506	1.21739	C	1	dominant	1
04745877	0	64	1	0	0	0	0	0	0	0	0	1	1	7.7	10.2	10.2	9.2	11.2	1.32468	1.1087	1.19481	148.1	C	82.4	66.9	1.23169	2.3	2.1	3.2	2.53333	4.02632	1.09524	C	1	dominant	1
05483593	0	70	1	0	0	0	0	0	0	0	0	1	1	6.9	10.9	11.2	7.9	14.7	1.62319	1.41772	1.14493	153	C	79.5	72.7	1.09354	2.65	2	2.4	2.35	4.76596	1.325	C	1	dominant	1
04643939	1	72	1	0	0	0	0	0	0	0	0	1	0	2.1	8	8.2	6.7	8.3	3.90476	1.22388	3.19048	137.7	C	139.8	122.1	1.14496	2.8	2	2.6	2.46667	3.32432	1.4	C	1	dominant	1
04803818	1	73	1	0	0	0	0	0	0	0	0	1	1	5.9	5.9	7.1	5.3	9.1	1.20339	1.33962	0.898305	146.8	C	76.3	90	0.847778	1.7	1.6	1.9	1.73333	4.09615	1.0625	C	1	dominant	1
05058588	1	80	1	0	1	1	0	0	0	0	0	1	1	5.7	7.8	8.4	10	10	1.47368	0.84	1.75439	135.2	C	121.6	45.8	2.65502	2.2	2.1	3.7	2.66667	3.15	1.04762	C	1	dominant	1
07652922	1	46	0	1	0	0	0	0	0	0	0	0	0	4.4	4.1	4.4	4.8	4.8	1	0.916667	1.09091	153	C	103.6	102.2	1.0137	2.6	1.9	2.2	2.23333	1.97015	1.36842	C	1	dominant	1
07921281	0	73	1	1	0	1	1	0	0	0	0	1	1	4.7	5.4	5.7	4.7	6.7	1.21277	1.21277	1	147.1	C	83.6	108.2	0.772643	2.4	1.9	2.5	2.26667	2.51471	1.26316	C	1	dominant	1
03907893	1	47	0	1	0	0	0	0	0	0	0	1	0	3.7	5	5.2	3.7	6.2	1.40541	1.40541	1	154	C	78.1	88.1	0.886493	2.5	1.5	3	2.33333	2.22857	1.66667	C	1	dominant	1
04646353	1	50	0	1	0	0	0	0	0	0	0	1	1	3	5.8	5.8	7.8	7.8	1.93333	0.74359	2.6	119.4	C	88.2	99.5	0.886432	2.1	2	2.5	2.2	2.63636	1.05	C	1	dominant	1
05303717	1	53	0	1	0	0	0	0	0	0	0	1	1	8.3	9.8	10.5	12	13.1	1.26506	0.875	1.44578	159.9	C	59.7	104.4	0.571839	2.4	2.35	2.4	2.38333	4.40559	1.02128	C	1	dominant	1
04612654	1	53	0	1	0	0	0	0	0	0	0	1	1	4.8	4.4	4.4	7.6	7.6	0.916667	0.578947	1.58333	127.4	C	102.5	156.2	0.65621	3	2.4	4.2	3.2	1.375	1.25	C	1	dominant	1
04886689	1	56	0	1	0	0	0	0	0	0	0	1	1	3.2	2.8	2.9	2.3	4	0.90625	1.26087	0.71875	138.1	C	103.8	98.1	1.0581	2.65	2.6	2.95	2.73333	1.06098	1.01923	C	1	dominant	1
05484064	0	60	1	1	0	0	0	0	0	0	0	0	0	6	3.9	5	2.7	5.4	0.833333	1.85185	0.45	120.4	C	88.3	93.3	0.946409	3	2.95	3.25	3.06667	1.63043	1.01695	C	1	dominant	1
04233236	0	74	1	1	0	0	1	0	0	0	0	0	0	5.4	5.4	5.5	5.6	5.8	1.01852	0.982143	1.03704	138.5	C	66.5	114	0.583333	2.5	2	3.3	2.6	2.11538	1.25	C	1	dominant	1
04357369	1	74	1	1	1	0	0	0	0	0	0	1	1	4.6	4	4.8	4.1	6.4	1.04348	1.17073	0.891304	128	C	106.6	87.5	1.21829	2.4	2.1	2.9	2.46667	1.94595	1.14286	C	1	dominant	1
05281049	1	81	1	1	0	1	0	0	0	0	0	1	1	3.3	4.6	5.3	7.4	7.4	1.60606	0.716216	2.24242	110.8	C	113.6	152.8	0.743455	2.4	2.1	2.6	2.36667	2.23944	1.14286	C	1	dominant	1
05226470	0	60	1	1	0	0	0	1	0	0	0	1	0	2.4	1.3	1.3	1.9	2.1	0.541667	0.684211	0.791667	151.3	C	137.5	103.3	1.33107	2.1	2.05	2	2.05	0.634146	1.02439	C	1	dominant	1
05197439	0	30	0	0	0	0	0	0	1	0	0	1	0	3.2	7.5	8.5	3.5	9	2.65625	2.42857	1.09375	166.1	C	99.9	92.8	1.07651	2.5	1.9	2.7	2.36667	3.59155	1.31579	C	1	dominant	1
05975548	0	50	0	0	0	0	0	0	1	0	0	1	0	3.2	3.5	5	5.3	5.6	1.5625	0.943396	1.65625	116	C	96.6	113	0.854867	3	2.6	2.7	2.76667	1.80723	1.15385	C	1	dominant	1	随访破裂
04167367	0	58	0	1	0	0	0	0	1	0	0	1	1	5.1	5.9	6.2	9.4	9.4	1.21569	0.659574	1.84314	150.5	C	91.9	81.7	1.12485	2.6	2.4	3.2	2.73333	2.26829	1.08333	C	1	dominant	1
04939718	0	42	0	1	0	0	0	0	1	0	0	1	1	4.8	9.7	9.7	6.8	10.8	2.02083	1.42647	1.41667	165.4	C	82.8	105.8	0.782609	1.95	1.6	1.5	1.68333	5.76238	1.21875	C	1	dominant	1
06275960	0	47	0	0	0	0	0	1	1	0	0	1	1	4.1	8.9	9.5	9	9.9	2.31707	1.05556	2.19512	143.1	C	108.8	66	1.64848	2.4	2.2	3	2.53333	3.75	1.09091	C	1	dominant	1
05786478	0	49	0	0	0	0	0	1	1	0	0	1	0	4.6	4.4	4.5	3.8	5.2	0.978261	1.18421	0.826087	130.7	C	115.6	108	1.07037	2.5	2.3	2.6	2.46667	1.82432	1.08696	C	1	dominant	1
05821911	0	58	0	0	0	0	0	1	1	0	0	1	0	4.3	3.8	4.7	5.5	5.9	1.09302	0.854545	1.27907	136.6	C	98.7	108.1	0.913043	2.4	2	2.6	2.33333	2.01429	1.2	C	1	dominant	1
06118958	0	53	0	0	0	0	0	1	1	0	0	1	0	4.2	3.8	3.9	3.4	5.2	0.928571	1.14706	0.809524	124.9	C	121.4	108.4	1.11993	2.2	2.1	2.8	2.36667	1.64789	1.04762	C	1	dominant	1
04905723	0	56	0	0	0	0	0	1	1	0	0	1	0	3.8	5.5	5.8	6.2	6.2	1.52632	0.935484	1.63158	149.4	C	136.2	91.5	1.48852	2.45	1.95	4.35	2.91667	1.98857	1.25641	C	1	dominant	1
04310470	0	57	0	0	0	0	0	1	1	0	0	1	1	2.7	5.6	6.8	3.3	8.2	2.51852	2.06061	1.22222	104.3	C	130.3	132.1	0.986374	1.2	1.1	1.1	1.13333	6	1.09091	C	1	dominant	1
04561352	0	54	0	1	0	0	0	1	1	0	0	1	1	5.1	4.7	6.1	4.1	7.2	1.19608	1.4878	0.803922	131.8	C	86.5	91.7	0.943293	1.8	0.9	2.2	1.63333	3.73469	2	C	1	dominant	1
04235691	0	64	1	1	0	0	0	1	1	0	0	0	0	3.2	4.2	4.7	3	6	1.46875	1.56667	0.9375	130.2	C	75.4	100	0.754	2	1.8	2.1	1.96667	2.38983	1.11111	C	1	dominant	1
05340504	0	37	0	1	0	0	0	0	1	0	0	0	0	2.8	2.4	2.4	2.6	2.8	0.857143	0.923077	0.928571	124.5	C	107.9	96.8	1.11467	2.7	2.65	2.7	2.68333	0.89441	1.01887	C	1	dominant	1
05657337	0	51	0	1	0	0	0	0	1	0	0	0	0	3	4	4.2	3.4	4.7	1.4	1.23529	1.13333	125.7	C	129	142.5	0.905263	2.7	2	2.4	2.36667	1.77465	1.35	C	1	dominant	1
04803225	0	71	1	0	0	0	0	1	1	0	0	1	1	10.4	10	10.6	15.1	15.1	1.01923	0.701987	1.45192	126.4	C	56	95.9	0.583942	3.3	2.6	4.2	3.36667	3.14851	1.26923	C	1	dominant	1
04915597	0	79	1	0	0	0	0	1	1	0	0	1	0	4.3	3.9	5.4	4	6.9	1.25581	1.35	0.930233	165.6	C	113.7	68.6	1.65743	2.8	1.8	3.25	2.61667	2.06369	1.55556	C	1	dominant	1
05305947	0	45	0	1	0	0	0	1	1	0	1	1	1	6.8	13	14.9	9.2	15	2.19118	1.61957	1.35294	160	C	112	95.8	1.1691	2	1.85	2.8	2.21667	6.7218	1.08108	C	1	dominant	1
05619880	0	48	0	0	0	0	0	1	1	0	0	1	1	4.2	6.3	8	5.3	10	1.90476	1.50943	1.2619	122.9	C	92.4	92.6	0.99784	2.5	2.3	2	2.26667	3.52941	1.08696	C	1	dominant	1
07020431	0	72	1	1	0	0	0	1	1	0	0	1	1	3.8	4.4	7.9	8.7	8.7	2.07895	0.908046	2.28947	136.8	C	118.5	68.5	1.72993	3.85	2.85	3.75	3.48333	2.26794	1.35088	C	1	dominant	1
07240143	0	53	0	1	0	0	0	0	1	0	0	1	1	4.7	9.4	10.1	6.6	11.6	2.14894	1.5303	1.40426	89.2	C	74	107.5	0.688372	2.6	2.2	2.6	2.46667	4.09459	1.18182	C	1	dominant	1
05480063	0	75	1	1	0	0	0	0	1	0	0	1	0	4.7	5.7	5.8	3.6	7.4	1.23404	1.61111	0.765957	119.7	C	95	105.5	0.900474	2.6	2.4	3.5	2.83333	2.04706	1.08333	C	1	dominant	1
05854902	0	41	0	0	0	0	0	0	0	0	1	0	0	2	2.5	2.5	1.9	2.8	1.25	1.31579	0.95	78.6	D	71.2	104.2	0.683301	1.8	1.5	2.6	1.96667	1.27119	1.2	C	1	dominant	1
08090977	0	58	0	0	0	0	0	0	0	0	0	1	1	3	3.9	4.1	4.3	4.8	1.36667	0.953488	1.43333	127.2	D	101.9	91.8	1.11002	2.3	1.6	2.2	2.03333	2.01639	1.4375	C	1	dominant	1
05709713	1	55	0	0	0	0	0	0	0	0	0	1	1	3.9	6	6.5	4.1	7.2	1.66667	1.58537	1.05128	111.9	D	134	85	1.57647	2.2	1.4	1.3	1.63333	3.97959	1.57143	C	1	dominant	1
05048904	1	56	0	0	0	1	0	0	0	0	0	1	0	3.6	7.8	7.9	5.3	8.5	2.19444	1.49057	1.47222	142.7	D	143.2	95.4	1.50105	2.75	1.8	2.85	2.46667	3.2027	1.52778	C	1	dominant	1
03725555	1	65	1	0	0	0	0	0	0	0	0	1	1	2.7	7.6	9.2	8	9.8	3.40741	1.15	2.96296	143.4	D	13.6	111.9	0.121537	2	1.2	2.4	1.86667	4.92857	1.66667	C	1	dominant	1
06221652	1	62	1	1	0	0	0	0	0	0	0	1	0	2	5.3	5.5	5	7.6	2.75	1.1	2.5	121.5	D	124.9	131.2	0.951982	2.4	2.1	2	2.16667	2.53846	1.14286	C	1	dominant	1
04212156	1	71	1	1	0	0	1	0	0	0	0	1	1	5	8.3	8.7	5.6	10.5	1.74	1.55357	1.12	127.8	D	64.3	76.5	0.840523	2.1	1.7	2.5	2.1	4.14286	1.23529	C	1	dominant	1
01378383	1	75	1	1	1	0	0	0	0	0	0	1	1	4.3	5.4	6	7.4	7.4	1.39535	0.810811	1.72093	161.9	D	94.6	82.9	1.14113	2.2	2	3	2.4	2.5	1.1	C	1	dominant	1
06047742	0	51	0	0	0	0	0	1	0	0	0	1	0	2.9	6.8	7.7	6.6	7.8	2.65517	1.16667	2.27586	95.4	D	88.1	76.2	1.15617	2.1	1.6	2.4	2.03333	3.78689	1.3125	C	1	dominant	1
05763541	0	73	1	1	0	0	0	1	0	0	0	1	0	3.9	4.4	4.8	4.2	5.5	1.23077	1.14286	1.07692	124.1	D	81.4	164.7	0.494232	2.8	2.5	2.2	2.5	1.92	1.12	C	1	dominant	1
05924414	0	72	1	1	0	0	0	0	1	0	0	1	1	3.7	2.6	2.9	3.5	4.2	0.783784	0.828571	0.945946	134.9	D	73.5	108.1	0.679926	2.1	1.9	2.6	2.2	1.31818	1.10526	C	1	dominant	1
06118699	0	53	0	0	0	0	0	1	1	0	0	1	1	4.4	7.7	8.3	4.5	9.4	1.88636	1.84444	1.02273	28	D	134	93.6	1.43162	2	1.5	2	1.83333	4.52727	1.33333	C	1	dominant	1
05350150	0	62	1	0	0	0	1	1	1	0	0	1	0	4	3.9	4	5.2	5.2	1	0.769231	1.3	128.8	D	56.8	101.4	0.560158	2.7	2.3	2.9	2.63333	1.51899	1.17391	C	1	dominant	1
05926188	0	45	0	0	0	0	0	1	1	0	0	1	0	3	9	9.6	5.6	9.8	3.2	1.71429	1.86667	132.2	D	118.1	124.7	0.947073	2.3	2	2.2	2.16667	4.43077	1.15	C	1	dominant	1
04481084	0	44	0	0	0	0	0	1	1	0	0	1	1	3.8	3.9	4.4	2.3	5.9	1.15789	1.91304	0.605263	113.9	D	69.2	91.4	0.757112	2.5	2.3	3	2.6	1.69231	1.08696	C	1	dominant	1
03890745	0	57	0	0	0	0	0	1	1	0	0	0	0	2.2	6.4	6.4	3.8	6.9	2.90909	1.68421	1.72727	128	D	72.3	92.5	0.781622	2.1	1.6	2.7	2.13333	3	1.3125	C	1	dominant	1
04480121	0	62	1	0	0	0	0	1	1	0	0	1	1	3	4.5	4.8	7.1	7.1	1.6	0.676056	2.36667	97.5	D	102.6	124.7	0.822775	1.8	1.5	2.2	1.83333	2.61818	1.2	C	1	dominant	1
05304497	0	39	0	0	0	0	0	0	1	0	0	0	0	4	4.2	4.7	5.7	5.7	1.175	0.824561	1.425	107.5	D	132.7	86	1.54302	3	2.95	4.1	3.35	1.40299	1.01695	C	1	dominant	1
05130408	0	40	0	0	0	0	0	1	1	0	0	1	1	5.1	6.4	6.6	4.3	7	1.29412	1.53488	0.843137	149.3	D	116.3	58.7	1.98126	2.8	2.55	2.9	2.75	2.4	1.09804	C	1	dominant	1
05483620	0	58	0	0	0	0	0	1	1	0	0	1	0	5	3.6	4.6	3.2	5.9	0.92	1.4375	0.64	130.4	D	80.6	99.6	0.809237	3.05	2.8	3.25	3.03333	1.51648	1.08929	C	1	dominant	1
05048676	0	54	0	1	0	0	0	1	1	0	0	1	1	4.5	6	6	5.4	6.2	1.33333	1.11111	1.2	131.6	D	113.7	120.3	0.945137	2.45	1.45	2.25	2.05	2.92683	1.68966	C	1	dominant	1
05465464	0	50	0	1	0	0	0	1	1	0	0	1	1	2.8	4.3	4.8	5.5	5.5	1.71429	0.872727	1.96429	101.6	D	137.3	100.4	1.36753	2.3	2.2	2.8	2.43333	1.9726	1.04545	C	1	dominant	1
05818063	1	62	1	0	0	0	0	0	0	0	0	1	1	3.9	5.1	5.9	7.4	7.4	1.51282	0.797297	1.89744	133.4	C	92.7	111.4	0.832136	3.1	2.4	2.4	2.63333	2.24051	1.29167	D	1	dominant	1
03777431	1	38	0	0	0	0	0	0	0	0	0	1	1	3.1	7.1	8.2	6.5	8.7	2.64516	1.26154	2.09677	141.3	C	106	117.7	0.900595	3.2	2.4	3.2	2.93333	2.79545	1.33333	D	1	dominant	1
03915774	1	38	0	0	0	0	0	0	0	0	0	1	1	2.8	4.5	5.2	7.4	7.4	1.85714	0.702703	2.64286	115.1	C	125.6	158	0.794937	2.3	1.7	3.3	2.43333	2.13699	1.35294	D	1	dominant	1
05556227	1	44	0	0	0	0	0	0	0	0	0	1	0	3.8	6.9	7.4	9.2	9.2	1.94737	0.804348	2.42105	126.1	C	83.5	81.5	1.02454	2.9	2.5	3	2.8	2.64286	1.16	D	1	dominant	1
04957696	1	45	0	0	0	0	0	0	0	0	1	0	0	4.2	7.5	8	4.2	8.3	1.90476	1.90476	1	95.4	C	133.6	146.7	0.910702	2.85	2.55	2.8	2.73333	2.92683	1.11765	D	1	dominant	1
04510132	0	50	0	0	0	0	0	0	0	0	1	0	0	4.4	6.5	6.5	5.8	7.5	1.47727	1.12069	1.31818	157.7	C	112.3	93.2	1.20494	2.9	1.8	3.1	2.6	2.5	1.61111	D	1	dominant	1
04657949	1	59	0	0	0	0	0	0	0	0	0	1	1	4.3	3.5	6.9	5.6	7.2	1.60465	1.23214	1.30233	119.1	C	97.9	102.6	0.954191	2.9	2.4	3.7	3	2.3	1.20833	D	1	dominant	1
07142000	0	44	0	1	0	0	0	0	0	0	1	0	0	3.2	4.4	5.1	3.1	6.2	1.59375	1.64516	0.96875	123.2	C	167.2	140.2	1.19258	1.9	1.65	2.75	2.1	2.42857	1.15152	D	1	dominant	1
04313326	1	47	0	1	0	0	0	0	0	0	0	1	0	3.9	5.9	7.5	6.6	9.1	1.92308	1.13636	1.69231	133.9	C	96.7	100.1	0.966034	1.6	1.4	2	1.66667	4.5	1.14286	D	1	dominant	1
05621953	1	50	0	1	0	0	0	0	0	0	0	0	0	4.3	3.1	3.2	3.8	4.5	0.744186	0.842105	0.883721	148	C	97.1	84.1	1.15458	2.9	2.3	2.7	2.63333	1.21519	1.26087	D	1	dominant	1
05482466	1	68	1	1	0	0	0	0	0	0	0	0	0	3.5	3.8	3.8	3.5	4.5	1.08571	1.08571	1	119.5	C	125.5	117	1.07265	1.95	1.9	2.3	2.05	1.85366	1.02632	D	1	dominant	1
04892271	1	50	0	0	0	0	0	1	0	0	0	1	1	2.9	3.6	3.6	3.9	4	1.24138	0.923077	1.34483	136.3	C	102	96.1	1.06139	2.15	2.1	2.75	2.33333	1.54286	1.02381	D	1	dominant	1
04512633	0	31	0	0	0	0	0	1	1	0	0	1	1	3.2	5.2	5.4	7.6	7.6	1.6875	0.710526	2.375	108	C	134.7	104.6	1.28776	2.2	1.9	2.5	2.2	2.45455	1.15789	D	1	dominant	1
04106736	0	48	0	0	0	0	0	1	1	0	0	1	1	3	3.6	4	3	4.5	1.33333	1.33333	1	111.8	C	107.7	112.2	0.959893	2.2	2	2.3	2.16667	1.84615	1.1	D	1	dominant	1
05822982	0	69	1	1	0	0	0	1	1	0	0	1	1	3.9	5.8	6.2	4.8	6.5	1.58974	1.29167	1.23077	141.9	C	127.7	128.7	0.99223	2.1	1.7	2	1.93333	3.2069	1.23529	D	1	dominant	1
04939353	0	58	0	0	0	0	0	1	1	0	0	1	0	4.9	6.7	6.7	3.8	6.9	1.36735	1.76316	0.77551	114.5	C	54.1	98.5	0.549239	2.1	2.05	2.2	2.11667	3.16535	1.02439	D	1	dominant	1
05854902	0	41	0	0	0	0	0	0	0	0	1	1	1	2.5	5.4	5.7	3.4	6.5	2.28	1.67647	1.36	128.2	D	71.2	104.2	0.683301	1.8	1.5	2.6	1.96667	2.89831	1.2	D	1	dominant	1
03831900	0	54	0	0	0	0	0	0	0	0	0	1	1	5	7.2	7.2	4.8	7.7	1.44	1.5	0.96	109.3	D	75.1	128.5	0.584436	2.1	1.9	3.2	2.4	3	1.10526	D	1	dominant	1
03901641	1	58	0	1	0	0	0	0	0	0	1	1	0	1.7	3.5	3.9	2.8	4	2.29412	1.39286	1.64706	158.1	D	87.5	128.3	0.681995	1.5	1.3	1.9	1.56667	2.48936	1.15385	D	1	dominant	1
05788238	0	59	0	0	0	0	0	0	1	0	0	0	0	2.5	2	2.2	1.9	2.5	0.88	1.15789	0.76	108.3	D	99.7	92.1	1.08252	3.2	2.5	2.9	2.86667	0.767442	1.28	D	1	dominant	1
036707104	0	49	0	1	0	0	0	1	1	0	0	0	0	2.4	3.9	4.1	2.8	4.4	1.70833	1.46429	1.16667	137.6	D	135	83.4	1.61871	2.2	1.4	3.8	2.46667	1.66216	1.57143	D	1	dominant	1
05309960	0	57	0	1	0	0	0	1	1	0	0	1	1	4.2	3.8	4.1	5.6	5.6	0.97619	0.732143	1.33333	131.5	D	107.7	78.9	1.36502	2.65	2.25	2.5	2.46667	1.66216	1.17778	D	1	dominant	1
